# Supplementary material for: N-Cyclo­hexyl-5H,7H-13,15-dimethyl-9-nitro-5-oxophenanthrido[4,4a,5-bc][1,4]benzoxazepine-7-carboxamide
Source: Acta Crystallogr Sect E Struct Rep Online. 2009 Jul 25;65(Pt 8):o1996. doi: 10.1107/S1600536809028712 (PMC2977510; doi:10.1107/S1600536809028712)
Supplement: Supplementary file 1 [file e-65-o1996-sup1.cif]

##############################################################################
###                                                                        ###
###        Electronic paper (Acta Crystallographica Section E)             ###
###                                                                        ###
##############################################################################
#                                                                            #
# This CIF contains the data in a paper accepted for publication in Acta     #
# Crystallographica Section E. It conforms to the requirements of Notes      #
# for Authors for Section E, and has been peer reviewed under the auspices   #
# of the IUCr Commission on Journals.                                        #
#                                                                            #
# Full details of the Crystallographic Information File format               #
# are given in the paper "The Crystallographic Information File (CIF):       #
# a New Standard Archive File for Crystallography" by S. R. Hall, F. H.      #
# Allen and I. D. Brown [Acta Cryst. (1991), A47, 655-685].                  #
#                                                                            #
# The current version of the core CIF dictionary is obtainable from          #
# ftp://ftp.iucr.org/pub/cif_core.dic. The current version number is 2.4.    #
#                                                                            #
# Software is freely available for graphical display of the structure(s) in  #
# this CIF.  For information consult the CIF home page http://www.iucr.org/  #
# cif/home.html                                                              #
#                                                                            #
# This file may be used for bona fide research purposes within the           #
# scientific community so long as proper attribution is given to the journal # 
# article from which it was obtained.                                        #
#                                                                            #
##############################################################################
                                             
data_global
_audit_creation_method     SHELXL-97
_journal_date_recd_electronic     2009-07-16
_journal_date_accepted     2009-07-20
_journal_name_full     'Acta Crystallographica, Section E'
_journal_year     2009
_journal_volume     65
_journal_issue      8
_journal_page_first     o1996
_journal_page_last     o1996
_journal_paper_category     QO
_journal_coeditor_code     XU2558
_publ_contact_author_name     'Jin-Long Wu'
_publ_contact_author_address
;
Laboratory of Asymmetric Catalysis and Synthesis
Department of Chemistry
Zhejiang University
Hangzhou, Zhejiang 310027
People's Republic of China
;
_publ_contact_author_email     'wyz@zju.edu.cn'
_publ_section_title
;\
<i>N</i>-Cyclohexyl-5<i>H</i>,7<i>H</i>-13,15-dimethyl-9-nitro-5-\
oxophenanthrido[4,4a,5-<i>bc</i>][1,4]benzoxazepine-7-carboxamide
;
loop_
    _publ_author_name
    _publ_author_address
    'Jia-Lu Luo'
;
Laboratory of Asymmetric Catalysis and Synthesis
Department of Chemistry
Zhejiang University
Hangzhou, Zhejiang 310027
People's Republic of China
;
    'Jin-Long Wu'
;
Laboratory of Asymmetric Catalysis and Synthesis
Department of Chemistry
Zhejiang University
Hangzhou, Zhejiang 310027
People's Republic of China
;
_chemical_name_systematic
;
 ?
;
data_I
_chemical_name_systematic
;
<i>N</i>-Cyclohexyl-5<i>H</i>,7<i>H</i>-13,15-dimethyl-9-nitro-5-
oxophenanthrido[4,4a,5-<i>bc</i>][1,4]benzoxazepine-7-carboxamide
;
_chemical_name_common     ?
_chemical_formula_moiety     'C29 H27 N3 O5'
_chemical_formula_sum     'C29 H27 N3 O5'
_chemical_formula_iupac     'C29 H27 N3 O5'
_chemical_formula_weight     497.54
_chemical_melting_point     ?
_symmetry_cell_setting     monoclinic
_symmetry_space_group_name_H-M     'P 21/c'
_symmetry_space_group_name_Hall     '-P 2ybc'
loop_
    _symmetry_equiv_pos_as_xyz
    'x, y, z'
    '-x, y+1/2, -z+1/2'
    '-x, -y, -z'
    'x, -y-1/2, z-1/2'
_cell_length_a     10.7451(4)
_cell_length_b     27.8791(7)
_cell_length_c     8.4917(3)
_cell_angle_alpha     90.00
_cell_angle_beta     105.428(13)
_cell_angle_gamma     90.00
_cell_volume     2452.1(2)
_cell_formula_units_Z     4
_cell_measurement_reflns_used     15928
_cell_measurement_theta_min     3.1
_cell_measurement_theta_max     27.5
_cell_measurement_temperature     296.0(10)
_exptl_crystal_description     'chunk'
_exptl_crystal_colour     'yellow'
_exptl_crystal_size_max     0.28
_exptl_crystal_size_mid     0.26
_exptl_crystal_size_min     0.11
_exptl_crystal_density_diffrn     1.348
_exptl_crystal_density_meas     ?
_exptl_crystal_density_method     'not measured'
_exptl_crystal_F_000     1048
_exptl_absorpt_coefficient_mu     0.093
_exptl_absorpt_correction_type     none
_exptl_absorpt_process_details     ?
_exptl_absorpt_correction_T_min     ?
_exptl_absorpt_correction_T_max     ?
_exptl_special_details
;
;
_diffrn_ambient_temperature     296.0(10)
_diffrn_radiation_type     MoK\a
_diffrn_radiation_wavelength     0.71073
_diffrn_radiation_source     'rolling anode'
_diffrn_radiation_monochromator     graphite
_diffrn_measurement_device_type     'Rigaku R-AXIS RAPID'
_diffrn_measurement_method     \w
_diffrn_detector_area_resol_mean     10.00
_diffrn_reflns_number     23870
_diffrn_reflns_av_R_equivalents     0.0540
_diffrn_reflns_av_sigmaI/netI     0.0516
_diffrn_reflns_theta_min     3.10
_diffrn_reflns_theta_max     27.48
_diffrn_reflns_theta_full     27.48
_diffrn_measured_fraction_theta_max     0.997
_diffrn_measured_fraction_theta_full     0.997
_diffrn_reflns_limit_h_min     -13
_diffrn_reflns_limit_h_max     13
_diffrn_reflns_limit_k_min     -36
_diffrn_reflns_limit_k_max     35
_diffrn_reflns_limit_l_min     -10
_diffrn_reflns_limit_l_max     10
_diffrn_standards_number     ?
_diffrn_standards_interval_count     ?
_diffrn_standards_interval_time     ?
_diffrn_standards_decay_%     ?
_refine_special_details
;
Refinement of <i>F</i>^2^ against ALL reflections. The weighted <i>R</i>-factor
<i>wR</i> and goodness of fit <i>S</i> are based on <i>F</i>^2^, conventional
<i>R</i>-factors <i>R</i> are based on <i>F</i>, with <i>F</i> set to zero for
negative <i>F</i>^2^. The threshold expression of <i>F</i>^2^ >
\s(<i>F</i>^2^) is used only for calculating <i>R</i>-factors(gt) <i>etc</i>.
and is not relevant to the choice of reflections for refinement.
<i>R</i>-factors based on <i>F</i>^2^ are statistically about twice as large
as those based on <i>F</i>, and <i>R</i>- factors based on ALL data will be
even larger.
;
_reflns_number_total     5594
_reflns_number_gt     3756
_reflns_threshold_expression     I>2\s(I)
_refine_ls_structure_factor_coef     Fsqd
_refine_ls_matrix_type     full
_refine_ls_R_factor_all     0.0795
_refine_ls_R_factor_gt     0.0505
_refine_ls_wR_factor_gt     0.1136
_refine_ls_wR_factor_ref     0.1273
_refine_ls_goodness_of_fit_ref     1.001
_refine_ls_restrained_S_all     1.001
_refine_ls_number_reflns     5594
_refine_ls_number_parameters     336
_refine_ls_number_restraints     0
_refine_ls_hydrogen_treatment     constr
_refine_ls_weighting_scheme     calc
_refine_ls_weighting_details
              'calc w=1/[\s^2^(Fo^2^)+(0.0432P)^2^+1P] where P=(Fo^2^+2Fc^2^)/3'
_atom_sites_solution_hydrogens     geom
_atom_sites_solution_primary     direct
_atom_sites_solution_secondary     difmap
_refine_ls_shift/su_max     0.000
_refine_ls_shift/su_mean     0.000
_refine_diff_density_max     0.291
_refine_diff_density_min     -0.231
_refine_ls_extinction_method     'SHELXL97 (Sheldrick, 2008)'
_refine_ls_extinction_coef     0.0051(10)
_refine_ls_extinction_expression
                                  'Fc^*^=kFc[1+0.001xFc^2^\l^3^/sin(2\q)]^-1/4^'
loop_
    _atom_type_symbol
    _atom_type_description
    _atom_type_scat_dispersion_real
    _atom_type_scat_dispersion_imag
    _atom_type_scat_source
    'C' 'C' 0.0033 0.0016
                         'International Tables Vol C Tables 4.2.6.8 and 6.1.1.4'
    'H' 'H' 0.0000 0.0000
                         'International Tables Vol C Tables 4.2.6.8 and 6.1.1.4'
    'N' 'N' 0.0061 0.0033
                         'International Tables Vol C Tables 4.2.6.8 and 6.1.1.4'
    'O' 'O' 0.0106 0.0060
                         'International Tables Vol C Tables 4.2.6.8 and 6.1.1.4'
_computing_data_collection     'PROCESS-AUTO (Rigaku, 2006)'
_computing_cell_refinement     'PROCESS-AUTO (Rigaku, 2006)'
_computing_data_reduction     'CrystalStructure (Rigaku, 2007)'
_computing_structure_solution     'SIR97 (Altomare <i>et al.</i>,  1999)'
_computing_structure_refinement     'SHELXL97 (Sheldrick, 2008)'
_computing_molecular_graphics     'ORTEP-3 for windows (Farrugia, 1997)'
_computing_publication_material     'CrystalStructure (Rigaku, 2007)'
loop_
    _atom_site_type_symbol
    _atom_site_label
    _atom_site_fract_x
    _atom_site_fract_y
    _atom_site_fract_z
    _atom_site_U_iso_or_equiv
    _atom_site_adp_type
    _atom_site_calc_flag
    _atom_site_refinement_flags
    _atom_site_occupancy
    _atom_site_disorder_assembly
    _atom_site_disorder_group
    O O2 0.52077(12) 0.14876(4) 0.75758(15) 0.0441(3) Uani d . 1 . .
    N N1 0.30895(13) 0.12575(5) 0.46737(17) 0.0363(3) Uani d . 1 . .
    O O5 0.53052(13) 0.12552(5) 0.37217(15) 0.0509(4) Uani d . 1 . .
    C C13 0.43278(17) 0.18313(6) 0.6721(2) 0.0371(4) Uani d . 1 . .
    C C14 0.32745(16) 0.17213(6) 0.5375(2) 0.0355(4) Uani d . 1 . .
    N N3 0.63285(14) 0.07287(6) 0.56536(19) 0.0429(4) Uani d . 1 . .
    H H3 0.6229 0.0498 0.6281 0.052 Uiso calc R 1 . .
    C C10 0.27335(18) 0.25731(7) 0.5195(2) 0.0423(4) Uani d . 1 . .
    C C9 0.23969(17) 0.20945(6) 0.4689(2) 0.0383(4) Uani d . 1 . .
    C C22 0.40912(16) 0.07561(6) 0.7002(2) 0.0381(4) Uani d . 1 . .
    O O1 0.20934(15) 0.07613(5) 0.25999(19) 0.0654(4) Uani d . 1 . .
    C C12 0.46090(18) 0.22939(7) 0.7269(2) 0.0419(4) Uani d . 1 . .
    C C1 0.40183(16) 0.08658(6) 0.5246(2) 0.0364(4) Uani d . 1 . .
    H H1 0.3657 0.0581 0.4615 0.044 Uiso calc R 1 . .
    C C16 0.76257(17) 0.08427(6) 0.5510(2) 0.0406(4) Uani d . 1 . .
    H H16 0.7586 0.0869 0.4347 0.049 Uiso calc R 1 . .
    C C3 0.10767(18) 0.15002(7) 0.2797(2) 0.0437(4) Uani d . 1 . .
    C C11 0.38132(19) 0.26588(7) 0.6456(2) 0.0453(4) Uani d . 1 . .
    H H11 0.4019 0.2974 0.6779 0.054 Uiso calc R 1 . .
    C C27 0.46631(17) 0.10965(7) 0.8143(2) 0.0411(4) Uani d . 1 . .
    C C15 0.52969(17) 0.09773(6) 0.4828(2) 0.0378(4) Uani d . 1 . .
    C C2 0.21089(18) 0.11460(7) 0.3296(2) 0.0440(4) Uani d . 1 . .
    N N2 0.3006(2) -0.01158(8) 0.9665(3) 0.0698(6) Uani d . 1 . .
    C C8 0.11937(18) 0.19597(7) 0.3490(2) 0.0430(4) Uani d . 1 . .
    C C23 0.35448(18) 0.03542(7) 0.7497(2) 0.0455(5) Uani d . 1 . .
    H H23 0.3150 0.0120 0.6749 0.055 Uiso calc R 1 . .
    C C24 0.3602(2) 0.03099(8) 0.9136(3) 0.0521(5) Uani d . 1 . .
    C C26 0.4739(2) 0.10462(8) 0.9787(2) 0.0531(5) Uani d . 1 . .
    H H26 0.5151 0.1276 1.0540 0.064 Uiso calc R 1 . .
    O O3 0.3241(2) -0.01856(7) 1.1134(2) 0.0931(7) Uani d . 1 . .
    C C25 0.4187(2) 0.06458(8) 1.0275(3) 0.0581(6) Uani d . 1 . .
    H H25 0.4211 0.0604 1.1369 0.070 Uiso calc R 1 . .
    C C4 -0.0059(2) 0.13491(9) 0.1673(3) 0.0583(6) Uani d . 1 . .
    H H4 -0.0109 0.1043 0.1223 0.070 Uiso calc R 1 . .
    C C28 0.2043(2) 0.30111(7) 0.4341(3) 0.0576(5) Uani d . 1 . .
    H H28A 0.1288 0.3071 0.4712 0.086 Uiso calc R 1 . .
    H H28B 0.1793 0.2957 0.3183 0.086 Uiso calc R 1 . .
    H H28C 0.2609 0.3283 0.4585 0.086 Uiso calc R 1 . .
    C C29 0.5782(2) 0.24052(8) 0.8644(3) 0.0555(5) Uani d . 1 . .
    H H29A 0.5820 0.2744 0.8856 0.067 Uiso calc PR 0.50 . .
    H H29B 0.6544 0.2307 0.8345 0.067 Uiso calc PR 0.50 . .
    H H29C 0.5729 0.2236 0.9608 0.067 Uiso calc PR 0.50 . .
    H H29D 0.6243 0.2114 0.9017 0.067 Uiso calc PR 0.50 . .
    H H29E 0.5518 0.2551 0.9528 0.067 Uiso calc PR 0.50 . .
    H H29F 0.6333 0.2622 0.8265 0.067 Uiso calc PR 0.50 . .
    C C21 0.8092(2) 0.13172(8) 0.6321(3) 0.0585(6) Uani d . 1 . .
    H H21A 0.8113 0.1302 0.7469 0.070 Uiso calc R 1 . .
    H H21B 0.7498 0.1570 0.5819 0.070 Uiso calc R 1 . .
    C C7 0.0090(2) 0.22515(8) 0.3054(3) 0.0586(6) Uani d . 1 . .
    H H7 0.0109 0.2553 0.3529 0.070 Uiso calc R 1 . .
    C C19 1.0384(2) 0.10368(9) 0.6890(3) 0.0697(7) Uani d . 1 . .
    H H19A 1.1223 0.1111 0.6728 0.084 Uiso calc R 1 . .
    H H19B 1.0475 0.1017 0.8055 0.084 Uiso calc R 1 . .
    C C18 0.9917(2) 0.05620(8) 0.6100(3) 0.0624(6) Uani d . 1 . .
    H H18A 1.0508 0.0311 0.6621 0.075 Uiso calc R 1 . .
    H H18B 0.9910 0.0573 0.4956 0.075 Uiso calc R 1 . .
    O O4 0.2348(2) -0.03785(8) 0.8627(3) 0.1074(8) Uani d . 1 . .
    C C17 0.85656(19) 0.04450(8) 0.6240(3) 0.0560(5) Uani d . 1 . .
    H H17A 0.8275 0.0146 0.5676 0.067 Uiso calc R 1 . .
    H H17B 0.8588 0.0403 0.7382 0.067 Uiso calc R 1 . .
    C C5 -0.1100(2) 0.16528(10) 0.1235(3) 0.0711(7) Uani d . 1 . .
    H H5 -0.1851 0.1557 0.0470 0.085 Uiso calc R 1 . .
    C C6 -0.1020(2) 0.21008(10) 0.1942(3) 0.0717(7) Uani d . 1 . .
    H H6 -0.1729 0.2305 0.1661 0.086 Uiso calc R 1 . .
    C C20 0.9432(2) 0.14320(9) 0.6151(4) 0.0747(7) Uani d . 1 . .
    H H20A 0.9397 0.1468 0.5004 0.090 Uiso calc R 1 . .
    H H20B 0.9725 0.1733 0.6696 0.090 Uiso calc R 1 . .
loop_
    _atom_site_aniso_label
    _atom_site_aniso_U_11
    _atom_site_aniso_U_22
    _atom_site_aniso_U_33
    _atom_site_aniso_U_12
    _atom_site_aniso_U_13
    _atom_site_aniso_U_23
    O2 0.0353(7) 0.0476(7) 0.0436(7) 0.0026(6) 0.0003(6) 0.0016(6)
    N1 0.0318(7) 0.0418(8) 0.0331(7) 0.0010(6) 0.0050(6) -0.0007(6)
    O5 0.0476(8) 0.0657(9) 0.0409(7) 0.0051(7) 0.0144(6) 0.0145(7)
    C13 0.0336(9) 0.0430(9) 0.0344(9) 0.0014(7) 0.0084(7) 0.0016(7)
    C14 0.0333(9) 0.0417(9) 0.0324(8) -0.0011(7) 0.0104(7) 0.0008(7)
    N3 0.0347(8) 0.0480(9) 0.0470(9) 0.0021(7) 0.0125(7) 0.0101(7)
    C10 0.0417(10) 0.0443(10) 0.0441(10) 0.0042(8) 0.0169(9) 0.0052(8)
    C9 0.0356(9) 0.0453(10) 0.0349(9) 0.0020(8) 0.0111(7) 0.0045(7)
    C22 0.0305(9) 0.0470(10) 0.0362(9) 0.0065(8) 0.0075(7) 0.0064(8)
    O1 0.0584(9) 0.0635(9) 0.0603(9) 0.0070(8) -0.0088(7) -0.0223(8)
    C12 0.0398(10) 0.0487(10) 0.0381(9) -0.0044(8) 0.0122(8) -0.0032(8)
    C1 0.0348(9) 0.0392(9) 0.0334(8) 0.0006(7) 0.0059(7) 0.0002(7)
    C16 0.0346(9) 0.0459(10) 0.0425(10) -0.0002(8) 0.0126(8) 0.0001(8)
    C3 0.0342(10) 0.0584(11) 0.0356(9) 0.0001(8) 0.0044(8) 0.0035(8)
    C11 0.0486(11) 0.0430(10) 0.0462(10) -0.0027(9) 0.0157(9) -0.0042(8)
    C27 0.0354(9) 0.0495(10) 0.0372(9) 0.0088(8) 0.0077(8) 0.0050(8)
    C15 0.0377(10) 0.0432(10) 0.0323(9) -0.0003(8) 0.0088(7) -0.0010(7)
    C2 0.0380(10) 0.0523(11) 0.0384(9) -0.0018(8) 0.0047(8) -0.0022(8)
    N2 0.0618(13) 0.0776(14) 0.0797(15) 0.0213(11) 0.0359(12) 0.0415(12)
    C8 0.0364(10) 0.0525(11) 0.0400(10) 0.0029(8) 0.0103(8) 0.0088(8)
    C23 0.0352(10) 0.0522(11) 0.0487(11) 0.0043(8) 0.0106(8) 0.0113(9)
    C24 0.0451(11) 0.0619(13) 0.0548(12) 0.0168(10) 0.0229(10) 0.0215(10)
    C26 0.0589(13) 0.0615(13) 0.0362(10) 0.0213(11) 0.0078(9) 0.0017(9)
    O3 0.1025(15) 0.1061(15) 0.0891(13) 0.0394(12) 0.0579(12) 0.0579(11)
    C25 0.0669(14) 0.0724(14) 0.0402(11) 0.0292(12) 0.0234(10) 0.0174(10)
    C4 0.0450(12) 0.0729(14) 0.0485(11) -0.0028(11) -0.0022(9) -0.0050(10)
    C28 0.0593(13) 0.0470(11) 0.0654(13) 0.0083(10) 0.0145(11) 0.0086(10)
    C29 0.0500(12) 0.0595(12) 0.0526(12) -0.0089(10) 0.0061(10) -0.0104(10)
    C21 0.0457(12) 0.0549(12) 0.0732(14) 0.0015(10) 0.0132(11) -0.0130(11)
    C7 0.0457(12) 0.0596(13) 0.0654(14) 0.0090(10) 0.0059(11) 0.0089(11)
    C19 0.0393(12) 0.0793(16) 0.0898(17) -0.0087(11) 0.0158(12) -0.0193(14)
    C18 0.0400(11) 0.0662(14) 0.0813(16) 0.0054(10) 0.0168(11) -0.0123(12)
    O4 0.1032(17) 0.1027(16) 0.1141(18) -0.0339(14) 0.0253(14) 0.0357(14)
    C17 0.0417(11) 0.0503(12) 0.0751(15) 0.0034(9) 0.0140(10) 0.0007(10)
    C5 0.0402(12) 0.0983(19) 0.0620(14) 0.0048(12) -0.0087(11) 0.0015(14)
    C6 0.0434(13) 0.0856(18) 0.0755(16) 0.0171(12) -0.0030(12) 0.0097(14)
    C20 0.0544(14) 0.0601(14) 0.108(2) -0.0151(11) 0.0187(14) -0.0168(14)
_geom_special_details
;
All e.s.d.'s (except the e.s.d. in the dihedral angle between two l.s. planes)
are estimated using the full covariance matrix. The cell e.s.d.'s are taken
into account individually in the estimation of e.s.d.'s in distances, angles
and torsion angles; correlations between e.s.d.'s in cell parameters are only
used when they are defined by crystal symmetry. An approximate (isotropic)
treatment of cell e.s.d.'s is used for estimating e.s.d.'s involving l.s.
planes.
;
loop_
    _geom_bond_atom_site_label_1
    _geom_bond_atom_site_label_2
    _geom_bond_site_symmetry_2
    _geom_bond_distance
    _geom_bond_publ_flag
    O2 C27 . 1.383(2) ?
    O2 C13 . 1.405(2) ?
    N1 C2 . 1.386(2) ?
    N1 C14 . 1.415(2) ?
    N1 C1 . 1.472(2) ?
    O5 C15 . 1.219(2) ?
    C13 C12 . 1.377(2) ?
    C13 C14 . 1.412(2) ?
    C14 C9 . 1.421(2) ?
    N3 C15 . 1.337(2) ?
    N3 C16 . 1.466(2) ?
    N3 H3 . 0.8600 ?
    C10 C11 . 1.374(3) ?
    C10 C9 . 1.419(3) ?
    C10 C28 . 1.510(3) ?
    C9 C8 . 1.466(3) ?
    C22 C27 . 1.378(3) ?
    C22 C23 . 1.381(3) ?
    C22 C1 . 1.503(2) ?
    O1 C2 . 1.223(2) ?
    C12 C11 . 1.389(3) ?
    C12 C29 . 1.505(3) ?
    C1 C15 . 1.540(2) ?
    C1 H1 . 0.9800 ?
    C16 C21 . 1.514(3) ?
    C16 C17 . 1.517(3) ?
    C16 H16 . 0.9800 ?
    C3 C4 . 1.400(3) ?
    C3 C8 . 1.401(3) ?
    C3 C2 . 1.461(3) ?
    C11 H11 . 0.9300 ?
    C27 C26 . 1.384(3) ?
    N2 O4 . 1.217(3) ?
    N2 O3 . 1.221(3) ?
    N2 C24 . 1.474(3) ?
    C8 C7 . 1.404(3) ?
    C23 C24 . 1.382(3) ?
    C23 H23 . 0.9300 ?
    C24 C25 . 1.373(3) ?
    C26 C25 . 1.379(3) ?
    C26 H26 . 0.9300 ?
    C25 H25 . 0.9300 ?
    C4 C5 . 1.373(3) ?
    C4 H4 . 0.9300 ?
    C28 H28A . 0.9600 ?
    C28 H28B . 0.9600 ?
    C28 H28C . 0.9600 ?
    C29 H29A . 0.9600 ?
    C29 H29B . 0.9600 ?
    C29 H29C . 0.9600 ?
    C29 H29D . 0.9600 ?
    C29 H29E . 0.9600 ?
    C29 H29F . 0.9600 ?
    C21 C20 . 1.519(3) ?
    C21 H21A . 0.9700 ?
    C21 H21B . 0.9700 ?
    C7 C6 . 1.375(3) ?
    C7 H7 . 0.9300 ?
    C19 C18 . 1.508(3) ?
    C19 C20 . 1.521(4) ?
    C19 H19A . 0.9700 ?
    C19 H19B . 0.9700 ?
    C18 C17 . 1.524(3) ?
    C18 H18A . 0.9700 ?
    C18 H18B . 0.9700 ?
    C17 H17A . 0.9700 ?
    C17 H17B . 0.9700 ?
    C5 C6 . 1.378(4) ?
    C5 H5 . 0.9300 ?
    C6 H6 . 0.9300 ?
    C20 H20A . 0.9700 ?
    C20 H20B . 0.9700 ?
loop_
    _geom_angle_atom_site_label_1
    _geom_angle_atom_site_label_2
    _geom_angle_atom_site_label_3
    _geom_angle_site_symmetry_1
    _geom_angle_site_symmetry_3
    _geom_angle
    _geom_angle_publ_flag
    C27 O2 C13 . . 115.38(13) ?
    C2 N1 C14 . . 123.40(15) ?
    C2 N1 C1 . . 114.14(14) ?
    C14 N1 C1 . . 122.12(13) ?
    C12 C13 O2 . . 114.03(15) ?
    C12 C13 C14 . . 122.24(16) ?
    O2 C13 C14 . . 123.68(15) ?
    C13 C14 N1 . . 122.13(15) ?
    C13 C14 C9 . . 118.32(16) ?
    N1 C14 C9 . . 119.54(15) ?
    C15 N3 C16 . . 121.20(15) ?
    C15 N3 H3 . . 119.4 ?
    C16 N3 H3 . . 119.4 ?
    C11 C10 C9 . . 119.59(17) ?
    C11 C10 C28 . . 116.01(18) ?
    C9 C10 C28 . . 124.19(18) ?
    C14 C9 C10 . . 118.47(16) ?
    C14 C9 C8 . . 117.61(16) ?
    C10 C9 C8 . . 123.91(16) ?
    C27 C22 C23 . . 119.37(17) ?
    C27 C22 C1 . . 116.93(16) ?
    C23 C22 C1 . . 123.55(17) ?
    C13 C12 C11 . . 117.88(17) ?
    C13 C12 C29 . . 121.21(17) ?
    C11 C12 C29 . . 120.83(17) ?
    N1 C1 C22 . . 109.29(14) ?
    N1 C1 C15 . . 110.02(14) ?
    C22 C1 C15 . . 117.11(14) ?
    N1 C1 H1 . . 106.6 ?
    C22 C1 H1 . . 106.6 ?
    C15 C1 H1 . . 106.6 ?
    N3 C16 C21 . . 110.99(15) ?
    N3 C16 C17 . . 110.60(15) ?
    C21 C16 C17 . . 110.42(17) ?
    N3 C16 H16 . . 108.2 ?
    C21 C16 H16 . . 108.2 ?
    C17 C16 H16 . . 108.2 ?
    C4 C3 C8 . . 121.73(18) ?
    C4 C3 C2 . . 116.84(18) ?
    C8 C3 C2 . . 121.33(16) ?
    C10 C11 C12 . . 122.71(18) ?
    C10 C11 H11 . . 118.6 ?
    C12 C11 H11 . . 118.6 ?
    C22 C27 O2 . . 116.68(15) ?
    C22 C27 C26 . . 122.35(19) ?
    O2 C27 C26 . . 120.94(18) ?
    O5 C15 N3 . . 123.95(17) ?
    O5 C15 C1 . . 119.73(16) ?
    N3 C15 C1 . . 116.14(15) ?
    O1 C2 N1 . . 120.96(17) ?
    O1 C2 C3 . . 122.76(17) ?
    N1 C2 C3 . . 116.18(16) ?
    O4 N2 O3 . . 124.5(2) ?
    O4 N2 C24 . . 118.7(2) ?
    O3 N2 C24 . . 116.8(3) ?
    C3 C8 C7 . . 116.36(18) ?
    C3 C8 C9 . . 119.33(16) ?
    C7 C8 C9 . . 124.15(18) ?
    C24 C23 C22 . . 118.1(2) ?
    C24 C23 H23 . . 121.0 ?
    C22 C23 H23 . . 121.0 ?
    C25 C24 C23 . . 122.5(2) ?
    C25 C24 N2 . . 119.3(2) ?
    C23 C24 N2 . . 118.2(2) ?
    C25 C26 C27 . . 118.1(2) ?
    C25 C26 H26 . . 120.9 ?
    C27 C26 H26 . . 120.9 ?
    C24 C25 C26 . . 119.56(18) ?
    C24 C25 H25 . . 120.2 ?
    C26 C25 H25 . . 120.2 ?
    C5 C4 C3 . . 119.9(2) ?
    C5 C4 H4 . . 120.0 ?
    C3 C4 H4 . . 120.0 ?
    C10 C28 H28A . . 109.5 ?
    C10 C28 H28B . . 109.5 ?
    H28A C28 H28B . . 109.5 ?
    C10 C28 H28C . . 109.5 ?
    H28A C28 H28C . . 109.5 ?
    H28B C28 H28C . . 109.5 ?
    C12 C29 H29A . . 109.5 ?
    C12 C29 H29B . . 109.5 ?
    H29A C29 H29B . . 109.5 ?
    C12 C29 H29C . . 109.5 ?
    H29A C29 H29C . . 109.5 ?
    H29B C29 H29C . . 109.5 ?
    C12 C29 H29D . . 109.5 ?
    H29A C29 H29D . . 141.1 ?
    H29B C29 H29D . . 56.3 ?
    H29C C29 H29D . . 56.3 ?
    C12 C29 H29E . . 109.5 ?
    H29A C29 H29E . . 56.3 ?
    H29B C29 H29E . . 141.1 ?
    H29C C29 H29E . . 56.3 ?
    H29D C29 H29E . . 109.5 ?
    C12 C29 H29F . . 109.5 ?
    H29A C29 H29F . . 56.3 ?
    H29B C29 H29F . . 56.3 ?
    H29C C29 H29F . . 141.1 ?
    H29D C29 H29F . . 109.5 ?
    H29E C29 H29F . . 109.5 ?
    C16 C21 C20 . . 110.38(18) ?
    C16 C21 H21A . . 109.6 ?
    C20 C21 H21A . . 109.6 ?
    C16 C21 H21B . . 109.6 ?
    C20 C21 H21B . . 109.6 ?
    H21A C21 H21B . . 108.1 ?
    C6 C7 C8 . . 121.4(2) ?
    C6 C7 H7 . . 119.3 ?
    C8 C7 H7 . . 119.3 ?
    C18 C19 C20 . . 110.2(2) ?
    C18 C19 H19A . . 109.6 ?
    C20 C19 H19A . . 109.6 ?
    C18 C19 H19B . . 109.6 ?
    C20 C19 H19B . . 109.6 ?
    H19A C19 H19B . . 108.1 ?
    C19 C18 C17 . . 111.34(18) ?
    C19 C18 H18A . . 109.4 ?
    C17 C18 H18A . . 109.4 ?
    C19 C18 H18B . . 109.4 ?
    C17 C18 H18B . . 109.4 ?
    H18A C18 H18B . . 108.0 ?
    C16 C17 C18 . . 110.87(18) ?
    C16 C17 H17A . . 109.5 ?
    C18 C17 H17A . . 109.5 ?
    C16 C17 H17B . . 109.5 ?
    C18 C17 H17B . . 109.5 ?
    H17A C17 H17B . . 108.1 ?
    C4 C5 C6 . . 119.3(2) ?
    C4 C5 H5 . . 120.4 ?
    C6 C5 H5 . . 120.4 ?
    C7 C6 C5 . . 121.2(2) ?
    C7 C6 H6 . . 119.4 ?
    C5 C6 H6 . . 119.4 ?
    C19 C20 C21 . . 111.0(2) ?
    C19 C20 H20A . . 109.4 ?
    C21 C20 H20A . . 109.4 ?
    C19 C20 H20B . . 109.4 ?
    C21 C20 H20B . . 109.4 ?
    H20A C20 H20B . . 108.0 ?
loop_
    _geom_torsion_atom_site_label_1
    _geom_torsion_atom_site_label_2
    _geom_torsion_atom_site_label_3
    _geom_torsion_atom_site_label_4
    _geom_torsion_site_symmetry_1
    _geom_torsion_site_symmetry_2
    _geom_torsion_site_symmetry_3
    _geom_torsion_site_symmetry_4
    _geom_torsion
    _geom_torsion_publ_flag
    C27 O2 C13 C12 . . . . 129.21(16) ?
    C27 O2 C13 C14 . . . . -53.3(2) ?
    C12 C13 C14 N1 . . . . 171.12(16) ?
    O2 C13 C14 N1 . . . . -6.2(3) ?
    C12 C13 C14 C9 . . . . -7.3(3) ?
    O2 C13 C14 C9 . . . . 175.38(15) ?
    C2 N1 C14 C13 . . . . -176.13(16) ?
    C1 N1 C14 C13 . . . . -3.2(2) ?
    C2 N1 C14 C9 . . . . 2.3(2) ?
    C1 N1 C14 C9 . . . . 175.19(15) ?
    C13 C14 C9 C10 . . . . 10.7(2) ?
    N1 C14 C9 C10 . . . . -167.78(15) ?
    C13 C14 C9 C8 . . . . -169.55(15) ?
    N1 C14 C9 C8 . . . . 12.0(2) ?
    C11 C10 C9 C14 . . . . -7.5(3) ?
    C28 C10 C9 C14 . . . . 167.06(17) ?
    C11 C10 C9 C8 . . . . 172.82(17) ?
    C28 C10 C9 C8 . . . . -12.7(3) ?
    O2 C13 C12 C11 . . . . 177.86(15) ?
    C14 C13 C12 C11 . . . . 0.3(3) ?
    O2 C13 C12 C29 . . . . 1.1(2) ?
    C14 C13 C12 C29 . . . . -176.40(17) ?
    C2 N1 C1 C22 . . . . -124.19(16) ?
    C14 N1 C1 C22 . . . . 62.3(2) ?
    C2 N1 C1 C15 . . . . 105.92(17) ?
    C14 N1 C1 C15 . . . . -67.58(19) ?
    C27 C22 C1 N1 . . . . -69.71(19) ?
    C23 C22 C1 N1 . . . . 105.78(19) ?
    C27 C22 C1 C15 . . . . 56.2(2) ?
    C23 C22 C1 C15 . . . . -128.31(18) ?
    C15 N3 C16 C21 . . . . 70.1(2) ?
    C15 N3 C16 C17 . . . . -167.00(17) ?
    C9 C10 C11 C12 . . . . 0.4(3) ?
    C28 C10 C11 C12 . . . . -174.57(18) ?
    C13 C12 C11 C10 . . . . 3.3(3) ?
    C29 C12 C11 C10 . . . . 180.00(18) ?
    C23 C22 C27 O2 . . . . 179.20(15) ?
    C1 C22 C27 O2 . . . . -5.1(2) ?
    C23 C22 C27 C26 . . . . 1.5(3) ?
    C1 C22 C27 C26 . . . . 177.21(17) ?
    C13 O2 C27 C22 . . . . 75.73(19) ?
    C13 O2 C27 C26 . . . . -106.56(19) ?
    C16 N3 C15 O5 . . . . 12.4(3) ?
    C16 N3 C15 C1 . . . . -172.54(15) ?
    N1 C1 C15 O5 . . . . -22.8(2) ?
    C22 C1 C15 O5 . . . . -148.36(17) ?
    N1 C1 C15 N3 . . . . 161.90(15) ?
    C22 C1 C15 N3 . . . . 36.3(2) ?
    C14 N1 C2 O1 . . . . 169.55(18) ?
    C1 N1 C2 O1 . . . . -3.9(3) ?
    C14 N1 C2 C3 . . . . -13.8(2) ?
    C1 N1 C2 C3 . . . . 172.76(15) ?
    C4 C3 C2 O1 . . . . 11.5(3) ?
    C8 C3 C2 O1 . . . . -172.22(19) ?
    C4 C3 C2 N1 . . . . -165.04(17) ?
    C8 C3 C2 N1 . . . . 11.2(3) ?
    C4 C3 C8 C7 . . . . 3.0(3) ?
    C2 C3 C8 C7 . . . . -173.10(18) ?
    C4 C3 C8 C9 . . . . 178.60(18) ?
    C2 C3 C8 C9 . . . . 2.5(3) ?
    C14 C9 C8 C3 . . . . -14.1(2) ?
    C10 C9 C8 C3 . . . . 165.58(17) ?
    C14 C9 C8 C7 . . . . 161.12(18) ?
    C10 C9 C8 C7 . . . . -19.1(3) ?
    C27 C22 C23 C24 . . . . -0.3(3) ?
    C1 C22 C23 C24 . . . . -175.65(17) ?
    C22 C23 C24 C25 . . . . -0.6(3) ?
    C22 C23 C24 N2 . . . . 179.31(17) ?
    O4 N2 C24 C25 . . . . 170.6(2) ?
    O3 N2 C24 C25 . . . . -11.2(3) ?
    O4 N2 C24 C23 . . . . -9.4(3) ?
    O3 N2 C24 C23 . . . . 168.84(19) ?
    C22 C27 C26 C25 . . . . -1.8(3) ?
    O2 C27 C26 C25 . . . . -179.40(17) ?
    C23 C24 C25 C26 . . . . 0.3(3) ?
    N2 C24 C25 C26 . . . . -179.63(18) ?
    C27 C26 C25 C24 . . . . 0.9(3) ?
    C8 C3 C4 C5 . . . . -0.6(3) ?
    C2 C3 C4 C5 . . . . 175.6(2) ?
    N3 C16 C21 C20 . . . . -179.58(19) ?
    C17 C16 C21 C20 . . . . 57.4(2) ?
    C3 C8 C7 C6 . . . . -3.3(3) ?
    C9 C8 C7 C6 . . . . -178.7(2) ?
    C20 C19 C18 C17 . . . . -56.0(3) ?
    N3 C16 C17 C18 . . . . -179.81(18) ?
    C21 C16 C17 C18 . . . . -56.6(2) ?
    C19 C18 C17 C16 . . . . 56.3(3) ?
    C3 C4 C5 C6 . . . . -1.5(4) ?
    C8 C7 C6 C5 . . . . 1.4(4) ?
    C4 C5 C6 C7 . . . . 1.1(4) ?
    C18 C19 C20 C21 . . . . 57.0(3) ?
    C16 C21 C20 C19 . . . . -57.9(3) ?
loop_
    _geom_hbond_atom_site_label_D
    _geom_hbond_atom_site_label_H
    _geom_hbond_atom_site_label_A
    _geom_hbond_site_symmetry_A
    _geom_hbond_distance_DH
    _geom_hbond_distance_HA
    _geom_hbond_distance_DA
    _geom_hbond_angle_DHA
    N3 H3 O3 3_657 0.86 2.29 3.046(2) 147.0
