# Supplementary material for: N-Cyclo­hexyl-5H,7H-13,15-dimethyl-9-nitro-5-oxophenanthrido[4,4a,5-bc][1,4]benzoxazepine-7-carboxamide
Source: Acta Crystallogr Sect E Struct Rep Online. 2009 Jul 25;65(Pt 8):o1996. doi: 10.1107/S1600536809028712 (PMC2977510; doi:10.1107/S1600536809028712)
Supplement: Supplementary file 2 [file e-65-o1996-Isup2.hkl]

#
# h,k,l, Fc-squared, Fo-squared, sigma(Fo-squared) and status flag
#
data_I
_shelx_title ' ljl6e in P 21/c'
_shelx_refln_list_code          4
_shelx_F_calc_maximum      288.63
_exptl_crystal_F_000      1048.00
_reflns_d_resolution_high  0.7701
 
loop_
 _symmetry_equiv_pos_as_xyz
 'x, y, z'
 '-x, y+1/2, -z+1/2'
 '-x, -y, -z'
 'x, -y-1/2, z-1/2'
 
_cell_length_a    10.7451
_cell_length_b    27.8791
_cell_length_c     8.4917
_cell_angle_alpha  90.000
_cell_angle_beta  105.428
_cell_angle_gamma  90.000
 
_shelx_F_squared_multiplier     1.000
 
loop_
 _refln_index_h
 _refln_index_k
 _refln_index_l
 _refln_F_squared_calc
 _refln_F_squared_meas
 _refln_F_squared_sigma
 _refln_observed_status
   2   0   0     2726.20     2860.91     64.89 o
   3   0   0       12.26        6.59      4.16 o
   4   0   0     1796.42     1754.31     44.53 o
   5   0   0      696.51      773.51     21.44 o
   6   0   0      200.54      223.06     16.74 o
   7   0   0       81.62       93.95      6.64 o
   8   0   0      357.22      358.59     15.82 o
   9   0   0     1202.63     1200.26     36.73 o
  10   0   0      194.93      172.42     14.13 o
  11   0   0        1.76       -6.22      6.22 o
  12   0   0       75.52      111.22     18.90 o
  13   0   0        6.91       23.63     20.98 o
   2   1   0     3981.04     3817.46     68.24 o
   3   1   0      481.77      451.97      8.20 o
   4   1   0       16.91       19.63      4.00 o
   5   1   0        4.82       10.10      2.86 o
   6   1   0       48.96       42.16      4.91 o
   7   1   0       28.90       36.20      4.63 o
   8   1   0       45.89       49.55      4.89 o
   9   1   0       46.18       33.90      5.81 o
  10   1   0      220.48      218.22      9.96 o
  11   1   0        9.77        7.73      5.24 o
  12   1   0        0.29       -3.81      4.53 o
  13   1   0        6.49       -4.26      5.99 o
   2   2   0     4950.18     4646.79     88.74 o
   3   2   0     4346.32     4531.32     93.72 o
   4   2   0      164.59      149.59      4.64 o
   5   2   0      445.43      497.33     10.98 o
   6   2   0      978.91     1057.11     19.50 o
   7   2   0      326.65      355.43      9.66 o
   8   2   0        0.51        0.21      2.93 o
   9   2   0       88.11       89.78      6.16 o
  10   2   0       51.18       60.45      6.30 o
  11   2   0       39.14       40.20      6.69 o
  12   2   0        0.66       -2.30      4.77 o
  13   2   0       14.83       25.67      7.37 o
   2   3   0     1808.62     1736.92     27.26 o
   3   3   0     5512.16     5751.87    122.87 o
   4   3   0       95.32      100.51      5.43 o
   5   3   0      168.57      165.05      5.40 o
   6   3   0      286.44      262.47      6.75 o
   7   3   0       23.94       20.52      4.40 o
   8   3   0       74.65       81.65      5.44 o
   9   3   0     1460.69     1408.22     29.74 o
  10   3   0      227.10      224.88     10.62 o
  11   3   0        0.00       -2.95      4.05 o
  12   3   0        0.02       -2.10      7.01 o
  13   3   0        1.97        5.87      5.24 o
   1   4   0       50.80       23.38      1.63 o
   2   4   0    13360.45    13175.24    380.49 o
   3   4   0    10628.41    11136.64    307.90 o
   4   4   0     4707.51     4621.19     95.87 o
   5   4   0      296.11      336.58      7.96 o
   6   4   0      298.81      298.93      7.92 o
   7   4   0      612.06      605.65     14.08 o
   8   4   0      120.37      116.21      5.66 o
   9   4   0        9.64       13.10      5.91 o
  10   4   0      112.67      109.65      7.17 o
  11   4   0       63.01       94.96      8.52 o
  12   4   0       40.38       71.84      9.51 o
  13   4   0        6.59        8.30      5.23 o
   1   5   0       85.90       41.01      3.00 o
   2   5   0      762.25      760.78     11.01 o
   3   5   0     2672.18     2714.55     46.14 o
   4   5   0     1638.95     1640.36     27.70 o
   5   5   0     1124.75     1261.74     22.45 o
   6   5   0      567.13      630.78     12.50 o
   7   5   0       79.86       72.40      4.80 o
   8   5   0       20.57       14.55      4.08 o
   9   5   0      126.91      139.74     10.11 o
  10   5   0      538.79      502.76     14.92 o
  11   5   0       62.95       77.59     19.44 o
  12   5   0        2.27        5.90      7.46 o
  13   5   0        3.09        8.08      6.00 o
   0   6   0     7573.26     7107.25    155.70 o
   1   6   0     6737.88     6701.51    130.63 o
   2   6   0     2386.99     2302.67     36.57 o
   3   6   0      103.46       85.47      4.00 o
   4   6   0     1298.38     1293.69     22.61 o
   5   6   0     8262.17     8828.15    241.24 o
   6   6   0     1176.48     1099.44     20.55 o
   7   6   0       29.15       37.57      4.91 o
   8   6   0      200.39      220.52     17.86 o
   9   6   0      192.51      182.91      7.83 o
  10   6   0        4.29        7.10      4.01 o
  11   6   0        1.79        8.51      4.81 o
  12   6   0        7.68        5.86      5.39 o
  13   6   0       57.52       71.29     10.94 o
   1   7   0     1610.06     1532.99     26.14 o
   2   7   0     1803.00     1788.00     24.48 o
   3   7   0      965.60      961.30     13.92 o
   4   7   0      633.29      588.99     11.29 o
   5   7   0      620.53      653.68     12.83 o
   6   7   0      123.86      135.17      5.52 o
   7   7   0       23.42       25.77      4.08 o
   8   7   0      310.15      294.62      8.70 o
   9   7   0        7.25       11.05      3.73 o
  10   7   0       19.40       13.48      6.19 o
  11   7   0      286.24      262.75     10.69 o
  12   7   0       79.77       81.00      7.43 o
  13   7   0        1.21        3.00      6.41 o
   0   8   0     1253.39     1181.17     16.49 o
   1   8   0     1714.87     1593.80     20.03 o
   2   8   0     1771.07     1848.47     57.65 o
   3   8   0       43.28       47.79      2.86 o
   4   8   0     4849.19     5268.97    114.48 o
   5   8   0     2592.12     2487.29     46.12 o
   6   8   0     1557.59     1591.51     28.12 o
   7   8   0        3.53        0.78      2.51 o
   8   8   0      401.93      374.23      9.62 o
   9   8   0      170.11      165.39      7.65 o
  10   8   0        9.73       10.61      4.91 o
  11   8   0       54.08       58.36      5.90 o
  12   8   0       67.35       46.96      7.92 o
  13   8   0       29.88       17.44      6.75 o
   1   9   0     5423.92     5516.51     95.91 o
   2   9   0      877.98      948.01     14.07 o
   3   9   0      536.49      518.14      8.20 o
   4   9   0     5823.50     6199.91    145.19 o
   5   9   0     2126.40     2082.88     36.23 o
   6   9   0        5.68        9.69      3.23 o
   7   9   0      499.21      477.58     11.54 o
   8   9   0      115.80      115.57      8.59 o
   9   9   0      329.93      320.92     13.15 o
  10   9   0      216.79      210.10     11.83 o
  11   9   0        3.04        1.87      3.96 o
  12   9   0       86.33       92.85      7.31 o
  13   9   0       13.83       10.24     10.93 o
   0  10   0      445.22      397.75      6.85 o
   1  10   0      269.73      252.55      4.49 o
   2  10   0      608.75      586.50     10.70 o
   3  10   0      918.25      970.69     17.36 o
   4  10   0      303.50      359.83      8.28 o
   5  10   0       38.41       33.01      3.38 o
   6  10   0       54.58       60.61      6.70 o
   7  10   0      111.69      106.48      6.32 o
   8  10   0      191.73      183.55      7.73 o
   9  10   0      107.81      107.60      6.96 o
  10  10   0        1.97        3.30      3.56 o
  11  10   0       81.93       80.26     11.49 o
  12  10   0       34.71       41.71      7.29 o
   1  11   0       45.70       53.01      2.76 o
   2  11   0      241.55      245.58      5.12 o
   3  11   0      168.46      182.91      5.16 o
   4  11   0        0.06        0.39      2.75 o
   5  11   0       15.23       17.38      2.62 o
   6  11   0      296.21      299.47      6.70 o
   7  11   0       67.16       66.06      4.58 o
   8  11   0      279.73      266.70     10.19 o
   9  11   0      532.38      532.01     12.88 o
  10  11   0        0.02       -3.59      3.59 o
  11  11   0        2.65        2.30      3.99 o
  12  11   0        1.26        1.59      4.43 o
   0  12   0      615.57      546.29     10.70 o
   1  12   0     2482.02     2485.03     35.53 o
   2  12   0        0.34        0.88      1.31 o
   3  12   0      590.81      622.13     11.10 o
   4  12   0      499.27      504.66      8.32 o
   5  12   0       20.72       32.70      3.59 o
   6  12   0      987.78      900.05     16.86 o
   7  12   0       55.14       68.70      6.13 o
   8  12   0       70.93       72.34      5.72 o
   9  12   0       39.17       30.68      4.89 o
  10  12   0        0.57        4.73      4.21 o
  11  12   0       38.88       44.13      9.26 o
  12  12   0       28.08       16.14      6.04 o
   1  13   0       25.99       18.92      2.39 o
   2  13   0        0.71        0.34      1.70 o
   3  13   0     1470.57     1715.59     29.37 o
   4  13   0        0.43       -1.83      2.24 o
   5  13   0       32.74       39.24      2.86 o
   6  13   0      100.64      106.45      4.24 o
   7  13   0      255.30      234.14      6.67 o
   8  13   0        1.56        4.49      3.51 o
   9  13   0      140.02      148.13      7.82 o
  10  13   0       80.54       87.67     14.59 o
  11  13   0        0.06       -0.81      4.92 o
  12  13   0       36.11       29.48      6.12 o
   0  14   0       94.69      125.79      3.60 o
   1  14   0      717.05      738.72     10.48 o
   2  14   0       22.73       33.78      2.97 o
   3  14   0        0.24        0.78      2.11 o
   4  14   0        1.31        1.76      2.04 o
   5  14   0      285.39      301.14      6.33 o
   6  14   0       71.05       70.63      3.51 o
   7  14   0       28.30       42.57      4.26 o
   8  14   0       41.90       33.47      4.53 o
   9  14   0        0.18        2.41      3.19 o
  10  14   0      275.66      280.09      9.66 o
  11  14   0        1.64        0.56      4.30 o
  12  14   0       34.48       30.58      6.10 o
   1  15   0      912.33      992.26     13.63 o
   2  15   0      412.40      525.06      6.89 o
   3  15   0       70.55       86.70      3.64 o
   4  15   0      769.62      765.71     14.40 o
   5  15   0       40.37       47.24      3.00 o
   6  15   0      109.57      123.59      4.30 o
   7  15   0      273.40      254.35      7.26 o
   8  15   0      157.77      153.64      7.62 o
   9  15   0        1.26        3.52      3.75 o
  10  15   0       39.98       35.55      5.27 o
  11  15   0       11.03        3.77      4.54 o
  12  15   0        4.17       -1.68      6.65 o
   0  16   0        9.90        5.43      3.28 o
   1  16   0       93.28       73.39      4.23 o
   2  16   0       74.62      101.52      3.61 o
   3  16   0       52.42       61.31      2.66 o
   4  16   0        0.64        0.67      1.96 o
   5  16   0      184.16      201.07      5.86 o
   6  16   0       23.55       35.72      3.11 o
   7  16   0      413.17      412.05      8.62 o
   8  16   0      297.79      298.68      8.40 o
   9  16   0        0.00       -1.94      3.48 o
  10  16   0      110.40      120.33      6.32 o
  11  16   0        4.53        0.95      3.60 o
  12  16   0        0.16       -4.43      5.31 o
   1  17   0       40.56       48.73      2.52 o
   2  17   0      687.13      641.98      8.08 o
   3  17   0       36.36       35.63      3.48 o
   4  17   0      184.67      200.54      5.12 o
   5  17   0        0.66       -0.77      3.41 o
   6  17   0      188.63      208.54     10.28 o
   7  17   0      416.28      417.50      8.83 o
   8  17   0       91.97      102.70      9.04 o
   9  17   0      201.37      194.81      8.85 o
  10  17   0       83.71       81.20      5.33 o
  11  17   0        1.09        0.09      3.45 o
   0  18   0      736.27      709.03     15.06 o
   1  18   0       20.41       20.10      2.46 o
   2  18   0      839.63      789.22     10.22 o
   3  18   0       16.17       11.67      1.86 o
   4  18   0      104.13      100.49      3.32 o
   5  18   0      165.04      150.55      8.67 o
   6  18   0      267.83      266.38      7.52 o
   7  18   0       43.74       38.81      3.52 o
   8  18   0        0.30       -0.04      2.77 o
   9  18   0       16.57       11.94      4.01 o
  10  18   0        0.60        1.75      3.04 o
  11  18   0        6.00        9.82      4.34 o
   1  19   0        3.63        2.45      1.81 o
   2  19   0        0.80       -0.26      1.53 o
   3  19   0       17.99       23.94      2.49 o
   4  19   0      265.38      224.53      5.59 o
   5  19   0      484.71      507.20     11.56 o
   6  19   0       16.94       14.32      4.33 o
   7  19   0      317.19      292.58      9.93 o
   8  19   0        3.77        5.01      3.07 o
   9  19   0        1.68        1.71      3.02 o
  10  19   0       14.16       14.36      4.08 o
  11  19   0        4.34        2.09      8.26 o
   0  20   0      165.95      187.26      7.14 o
   1  20   0      575.94      578.19      9.98 o
   2  20   0      378.69      382.31      6.08 o
   3  20   0      743.92      751.04     11.00 o
   4  20   0       60.73       58.56      3.10 o
   5  20   0      342.58      330.75      6.33 o
   6  20   0       49.42       52.17      5.60 o
   7  20   0        8.75        0.19      3.66 o
   8  20   0      103.44       99.16      8.53 o
   9  20   0       23.43       20.60      3.91 o
  10  20   0       13.09       13.92      4.61 o
  11  20   0        0.30        7.99      7.65 o
   1  21   0        7.97        7.07      2.51 o
   2  21   0     1390.69     1310.57     18.68 o
   3  21   0      323.79      292.48      5.80 o
   4  21   0      229.03      215.47      4.78 o
   5  21   0      185.97      185.00      6.25 o
   6  21   0       14.34        7.46      3.67 o
   7  21   0       36.61       35.62      5.95 o
   8  21   0       13.81       14.40      3.86 o
   9  21   0       38.79       28.12      6.07 o
  10  21   0        0.82        1.37      8.08 o
   0  22   0        2.08        2.91      3.92 o
   1  22   0        6.56        4.93      2.27 o
   2  22   0      284.91      298.28      6.20 o
   3  22   0       45.09       52.07      4.34 o
   4  22   0        7.68        5.51      1.94 o
   5  22   0       58.73       50.69      3.93 o
   6  22   0       21.43       18.03      2.32 o
   7  22   0      111.77      117.92      6.87 o
   8  22   0        2.68       -2.94      3.28 o
   9  22   0        2.49        6.01      5.36 o
  10  22   0       16.00       21.93      8.89 o
   1  23   0      305.43      315.93      7.36 o
   2  23   0        4.99        6.83      2.13 o
   3  23   0      272.55      238.67      6.02 o
   4  23   0       29.07       19.72      3.05 o
   5  23   0        5.33        5.21      2.11 o
   6  23   0       59.35       59.18      3.40 o
   7  23   0       43.11       40.02      5.01 o
   8  23   0        0.04        0.49      3.06 o
   9  23   0        9.30       11.17      9.59 o
  10  23   0        0.35       -0.59      8.65 o
   0  24   0        2.53       -0.74      3.52 o
   1  24   0       28.04       31.35      3.78 o
   2  24   0     1409.94     1324.77     20.28 o
   3  24   0        1.85       -0.24      2.72 o
   4  24   0       32.15       26.04      2.68 o
   5  24   0        9.79        9.80      2.30 o
   6  24   0       35.00       35.59      3.41 o
   7  24   0        2.85        0.39      2.71 o
   8  24   0        5.43        1.68      6.90 o
   9  24   0        2.39        2.70      6.83 o
  10  24   0        0.93        0.53      7.61 o
   1  25   0      151.35      167.98      8.56 o
   2  25   0       65.60       83.79      3.39 o
   3  25   0      242.74      234.21      5.77 o
   4  25   0      192.30      181.82      8.57 o
   5  25   0       19.29       21.76      3.41 o
   6  25   0       11.99        7.20      2.41 o
   7  25   0       11.16        8.57      2.99 o
   8  25   0       47.64       39.21      6.96 o
   9  25   0       22.07       23.36      7.04 o
   0  26   0      164.01      167.88      8.58 o
   1  26   0       77.78       84.59      4.92 o
   2  26   0        0.03        1.97      2.09 o
   3  26   0      142.12      135.15      8.06 o
   4  26   0       93.43      100.32      6.17 o
   5  26   0       40.13       43.19      3.91 o
   6  26   0       13.15       12.19      2.51 o
   7  26   0       67.23       78.54      7.87 o
   8  26   0       46.53       42.12      7.52 o
   9  26   0        0.44        2.76      7.76 o
   1  27   0        3.14        4.11      2.68 o
   2  27   0       20.05       16.24      3.86 o
   3  27   0       57.08       59.82      3.76 o
   4  27   0        9.41        7.82      2.76 o
   5  27   0        0.73        1.25      2.27 o
   6  27   0       13.97       10.91      2.61 o
   7  27   0        1.85        9.54      6.05 o
   8  27   0        0.29       -2.05      5.47 o
   0  28   0        6.70        8.84      4.68 o
   1  28   0       10.57        7.95      3.02 o
   2  28   0       20.71       18.26      3.22 o
   3  28   0        0.03        1.85      2.18 o
   4  28   0        0.23       -2.73      2.90 o
   5  28   0        0.68        3.43      2.22 o
   6  28   0        3.29        6.40      5.11 o
   7  28   0       54.04       71.16      8.74 o
   8  28   0        0.06        7.91      5.66 o
   1  29   0       14.65       17.29      3.58 o
   2  29   0        5.80        0.59      3.18 o
   3  29   0        6.89        2.73      2.30 o
   4  29   0      109.53      110.75      7.67 o
   5  29   0       73.30       63.81      6.07 o
   6  29   0        0.87       12.13      5.63 o
   7  29   0        0.04       -5.55      5.55 o
   8  29   0        2.29       -0.10      6.67 o
   0  30   0       18.21       16.63      5.37 o
   1  30   0        4.89        5.49      2.96 o
   2  30   0        2.66        1.51      2.64 o
   3  30   0       20.95       17.87      3.82 o
   4  30   0       35.77       33.96      4.13 o
   5  30   0       15.49       14.37      7.02 o
   6  30   0       55.04       65.73      7.55 o
   7  30   0        8.56        6.36      6.56 o
   1  31   0        0.67        1.40      3.38 o
   2  31   0        1.55        0.09      3.18 o
   3  31   0        0.32        1.27      3.81 o
   4  31   0       13.27       10.67      5.49 o
   5  31   0       24.66       24.44      5.55 o
   6  31   0        0.20        2.53      5.90 o
   0  32   0       68.30       70.86     20.79 o
   1  32   0        2.76        2.59      2.79 o
   2  32   0        8.43        6.72      3.30 o
   3  32   0        3.62        4.79      2.94 o
   4  32   0        0.70        3.21      4.28 o
   5  32   0       11.22        4.88      5.88 o
   6  32   0        0.16        0.47      5.21 o
   1  33   0       18.83       18.73      4.22 o
   2  33   0        5.75        3.95      3.72 o
   3  33   0        0.44        9.22      6.93 o
   4  33   0       36.41       42.54      8.00 o
   5  33   0        2.70        0.73      4.89 o
   0  34   0        6.69        9.79      4.55 o
   1  34   0       12.96       15.40      3.93 o
   2  34   0        0.37       -0.72      3.55 o
   3  34   0        4.04        1.48      5.57 o
   4  34   0        0.22        4.77      7.31 o
   1  35   0       18.13       16.03      3.89 o
   2  35   0        7.21        2.78     10.68 o
   3  35   0        0.64        1.60      5.68 o
   0  36   0       17.10       13.78      6.56 o
   1  36   0       45.91       40.88      4.29 o
 -13   1   1       60.71       79.25     14.37 o
 -12   1   1       10.70       13.83      5.12 o
 -11   1   1      118.44       98.80      7.06 o
 -10   1   1       33.18       39.00      6.04 o
  -9   1   1       56.48       56.10      9.25 o
  -8   1   1      116.22      125.34      8.74 o
  -7   1   1       17.13       20.18      3.81 o
  -6   1   1       40.19       51.15      3.41 o
  -5   1   1     2677.21     2692.94     49.46 o
  -4   1   1      118.01      106.78      4.67 o
  -3   1   1     1010.77      907.81     15.17 o
  -2   1   1     2118.82     2294.25     35.36 o
   1   1   1     3160.29     2907.50     48.23 o
   2   1   1     6642.27     6560.51    152.18 o
   3   1   1     2053.21     2146.62     40.14 o
   4   1   1      153.81      162.05      5.20 o
   5   1   1        1.16        3.42      2.65 o
   6   1   1       98.30       97.09      6.41 o
   7   1   1       11.49       32.09     12.28 o
   8   1   1        0.46        0.47      3.55 o
   9   1   1       64.24       69.40      6.25 o
  10   1   1        0.77        1.51      4.40 o
  11   1   1        1.21        9.72      5.45 o
  12   1   1        8.23        8.40      5.74 o
  13   1   1        2.97       -2.87      6.47 o
 -13   2   1       25.18       26.48      6.36 o
 -12   2   1        4.96        3.83      4.38 o
 -11   2   1       12.00       19.82      5.78 o
 -10   2   1     1794.93     1732.54     41.53 o
  -9   2   1       14.48       15.24      4.11 o
  -8   2   1      895.22      822.79     25.84 o
  -7   2   1      179.73      161.52      5.40 o
  -6   2   1      623.33      667.53     11.70 o
  -5   2   1     1741.91     1809.46     31.12 o
  -4   2   1     3218.78     3129.21     57.14 o
  -3   2   1     1837.82     1972.23     30.37 o
  -2   2   1     3854.63     3764.06     68.13 o
  -1   2   1     8985.05     8857.97    204.72 o
   1   2   1     5149.25     5085.74     98.56 o
   2   2   1     3186.34     3122.64     59.74 o
   3   2   1       29.60       23.52      3.43 o
   4   2   1     2686.56     2594.87     48.67 o
   5   2   1      391.55      359.99      8.73 o
   6   2   1       23.98       28.47      4.04 o
   7   2   1      297.16      278.44      8.28 o
   8   2   1        2.22        0.62      3.40 o
   9   2   1     1961.48     1896.99     46.46 o
  10   2   1       28.08       27.34      5.74 o
  11   2   1       14.02       16.99      6.45 o
  12   2   1       10.83       15.10      6.37 o
  13   2   1        9.90        5.24      6.88 o
 -13   3   1        3.86       -4.79      4.79 o
 -12   3   1        1.33       -4.06      4.82 o
 -11   3   1      174.20      184.21      8.01 o
 -10   3   1        2.07        5.81      4.81 o
  -9   3   1       28.39       41.71      5.99 o
  -8   3   1      243.85      244.05      7.81 o
  -7   3   1       56.14       61.07      4.89 o
  -6   3   1      393.47      405.21     12.47 o
  -5   3   1      661.63      647.47     12.28 o
  -4   3   1        0.01        1.49      2.68 o
  -3   3   1     6464.54     6833.00    158.68 o
  -2   3   1     4074.17     4090.37     71.70 o
  -1   3   1     7756.16     7090.37    122.28 o
   0   3   1    11386.53    11440.89    262.83 o
   1   3   1      774.97      720.63     10.37 o
   2   3   1     2302.71     2210.01     40.10 o
   3   3   1      735.10      841.54     17.69 o
   4   3   1      502.80      550.49     11.32 o
   5   3   1      892.91      893.63     16.95 o
   6   3   1      453.06      458.44     10.23 o
   7   3   1      203.11      204.99     10.90 o
   8   3   1      633.07      589.71     15.68 o
   9   3   1       52.85       64.93      6.67 o
  10   3   1       85.39       92.15      8.13 o
  11   3   1       14.82       14.86      5.34 o
  12   3   1        1.39       -1.20      5.21 o
  13   3   1        0.32       -8.58     10.17 o
 -13   4   1        0.73        0.63      4.38 o
 -12   4   1       10.60        6.15      5.06 o
 -11   4   1        0.15       -1.86      6.36 o
 -10   4   1      124.91      130.75     10.10 o
  -9   4   1      729.18      682.19     14.95 o
  -8   4   1      208.13      202.27      7.02 o
  -7   4   1      116.93      129.40      8.57 o
  -6   4   1      177.25      184.89      5.66 o
  -5   4   1      546.70      501.43      9.16 o
  -4   4   1     8069.22     8502.83    215.09 o
  -3   4   1    13922.75    14448.80    445.83 o
  -2   4   1      669.86      715.01     12.49 o
  -1   4   1    12773.00    11924.76    300.30 o
   0   4   1     4560.38     4580.81     90.58 o
   1   4   1      365.56      319.77      7.01 o
   2   4   1     3626.06     3525.22     68.70 o
   3   4   1      117.97      107.60      6.39 o
   4   4   1     3903.35     4090.05     87.46 o
   5   4   1       68.82       73.08      4.47 o
   6   4   1      523.85      514.86     12.87 o
   7   4   1      339.11      296.72      9.41 o
   8   4   1     2142.50     2067.65     46.13 o
   9   4   1      246.14      235.39      9.25 o
  10   4   1        9.56       10.73      5.47 o
  11   4   1       41.78       27.94      7.26 o
  12   4   1        2.49        3.86      5.70 o
 -13   5   1       85.80      100.58     10.11 o
 -12   5   1      223.53      231.48     10.73 o
 -11   5   1       10.04        5.18      3.85 o
 -10   5   1       92.44      101.29      7.04 o
  -9   5   1       69.83       93.03      5.28 o
  -8   5   1      240.59      245.37      7.16 o
  -7   5   1      100.21      106.37      6.05 o
  -6   5   1      279.04      292.40      7.17 o
  -5   5   1      265.19      265.32      7.13 o
  -4   5   1      149.48      166.11      4.31 o
  -3   5   1     6827.01     7086.58    160.05 o
  -2   5   1     8012.33     7677.09    232.53 o
  -1   5   1     7032.19     6566.17    111.93 o
   0   5   1    17397.26    16181.04    734.20 o
   1   5   1      476.48      457.32      9.69 o
   2   5   1      898.74      786.07     16.02 o
   3   5   1      418.51      350.17      8.53 o
   4   5   1      784.81      815.76     16.78 o
   5   5   1        0.85       -0.95      2.53 o
   6   5   1      294.10      307.21      9.59 o
   7   5   1      297.15      295.92      8.67 o
   8   5   1      555.23      562.93     14.58 o
   9   5   1      403.38      399.80     13.22 o
  10   5   1      149.82      152.80      8.97 o
  11   5   1       11.12       14.34      5.55 o
  12   5   1        0.01        2.81      5.16 o
 -13   6   1       15.51        0.36      4.48 o
 -12   6   1       24.95       28.13      6.88 o
 -11   6   1       41.13       68.81     10.47 o
 -10   6   1        0.13        2.00      3.62 o
  -9   6   1       10.85       10.41      4.22 o
  -8   6   1      298.34      277.07     10.31 o
  -7   6   1        5.33        6.85      2.55 o
  -6   6   1     2063.48     2159.83     40.78 o
  -5   6   1     1460.48     1488.20     25.49 o
  -4   6   1       95.34       70.60      2.51 o
  -3   6   1     1261.35     1359.37     32.05 o
  -2   6   1      140.90      116.76      5.67 o
  -1   6   1     2424.76     2335.03     26.86 o
   0   6   1      261.87      257.52      6.11 o
   1   6   1     1554.79     1587.26     44.47 o
   2   6   1      198.02      192.49      5.21 o
   3   6   1      514.63      495.79     10.51 o
   4   6   1     1074.31     1073.80     18.24 o
   5   6   1     2637.73     2706.25     54.82 o
   6   6   1       27.86       32.19      3.64 o
   7   6   1      181.02      178.43      6.80 o
   8   6   1      354.22      371.16     11.21 o
   9   6   1      277.15      288.85     11.33 o
  10   6   1       62.20       68.75      6.86 o
  11   6   1        0.72        3.24      4.66 o
  12   6   1        1.09       -1.18      5.26 o
 -13   7   1      101.28      112.33      9.97 o
 -12   7   1        3.16        7.80      5.32 o
 -11   7   1        0.12       -0.72      3.53 o
 -10   7   1       94.10       83.41      6.75 o
  -9   7   1        9.10        6.94      3.34 o
  -8   7   1      630.56      632.22     14.99 o
  -7   7   1      109.81      100.24      4.89 o
  -6   7   1      144.19      149.84      6.54 o
  -5   7   1      653.49      816.39     12.39 o
  -4   7   1       57.70       67.28      6.36 o
  -3   7   1     4213.79     4427.31     76.39 o
  -2   7   1       45.47       49.62      4.49 o
  -1   7   1       38.40       41.36      1.53 o
   0   7   1     1329.72     1341.57     14.98 o
   1   7   1       11.67        2.36      1.83 o
   2   7   1      377.04      360.60      6.81 o
   3   7   1       31.71       24.45      5.99 o
   4   7   1       18.38       39.00      3.17 o
   5   7   1        2.54        3.29      2.76 o
   6   7   1      414.26      395.94     10.10 o
   7   7   1       14.78       12.51      4.67 o
   8   7   1     1215.49     1127.98     25.99 o
   9   7   1      253.10      236.47     10.04 o
  10   7   1       11.61        8.78      4.98 o
  11   7   1        4.30        5.14      5.47 o
  12   7   1       28.71       38.08      6.39 o
 -13   8   1        0.82       -0.62      4.45 o
 -12   8   1        8.74        2.28      5.46 o
 -11   8   1       10.94       14.85      4.14 o
 -10   8   1       28.59       18.03      3.90 o
  -9   8   1       21.09       16.28      4.24 o
  -8   8   1      749.93      752.31     18.03 o
  -7   8   1     1025.65     1037.45     23.32 o
  -6   8   1     3247.37     3208.88     65.23 o
  -5   8   1       41.60       43.78      3.59 o
  -4   8   1      175.66      168.72      4.52 o
  -3   8   1     2314.25     2293.16     41.36 o
  -2   8   1      251.88      247.43      9.15 o
  -1   8   1     1107.20      960.81     12.77 o
   0   8   1     2149.91     2015.43     23.41 o
   1   8   1     1040.75     1030.37     15.95 o
   2   8   1     1566.59     1551.82     25.48 o
   3   8   1      213.60      185.63      4.92 o
   4   8   1        0.49        3.43      2.32 o
   5   8   1       76.38       72.35      6.92 o
   6   8   1       14.67       19.54      4.66 o
   7   8   1        6.50        5.66      3.45 o
   8   8   1      150.25      152.07      8.95 o
   9   8   1       11.05       11.25      4.17 o
  10   8   1       17.16       21.32      5.16 o
  11   8   1       50.80       55.14      9.38 o
  12   8   1        2.77        2.72      5.48 o
 -13   9   1       11.81        7.93      6.13 o
 -12   9   1       42.51       49.15      5.58 o
 -11   9   1       19.25       19.11      4.43 o
 -10   9   1      117.39      120.55     13.79 o
  -9   9   1      332.39      328.14     11.15 o
  -8   9   1      126.36      133.22      6.96 o
  -7   9   1      389.35      375.66      9.87 o
  -6   9   1     2418.03     2527.05     47.28 o
  -5   9   1      849.10      854.43     12.60 o
  -4   9   1      191.66      188.20      3.95 o
  -3   9   1       13.71       14.34      1.86 o
  -2   9   1      445.62      441.25      9.02 o
  -1   9   1       33.06       32.68      2.76 o
   0   9   1      615.04      590.95      7.08 o
   1   9   1      338.70      311.49      6.63 o
   2   9   1     1482.68     1585.00     23.52 o
   3   9   1     4594.77     4821.13    101.17 o
   4   9   1      632.44      662.46     11.45 o
   5   9   1      333.76      375.06      8.03 o
   6   9   1       49.91       48.48      4.46 o
   7   9   1      528.78      524.73     12.21 o
   8   9   1      100.49       93.90      7.01 o
   9   9   1      157.14      162.45     13.17 o
  10   9   1      129.03      128.24     13.12 o
  11   9   1      108.27      102.64      8.48 o
  12   9   1        0.94       -2.39      5.07 o
 -13  10   1        5.52       12.32      5.20 o
 -12  10   1       21.78       27.33      6.03 o
 -11  10   1       10.79        4.46      5.82 o
 -10  10   1      370.75      385.78     11.00 o
  -9  10   1        0.64        1.38      3.15 o
  -8  10   1      126.41      128.56      8.87 o
  -7  10   1      166.49      154.79      6.61 o
  -6  10   1       94.05      128.46      7.07 o
  -5  10   1     1155.81     1306.08     21.49 o
  -4  10   1     1554.12     1573.48     29.86 o
  -3  10   1      299.65      302.48      6.81 o
  -2  10   1      285.79      289.64      5.41 o
  -1  10   1     1077.27      966.38     11.41 o
   0  10   1       94.27      113.95      3.40 o
   1  10   1      976.17     1006.48     14.01 o
   2  10   1     1173.83     1132.16     34.38 o
   3  10   1     4697.68     5308.30    118.13 o
   4  10   1       10.22       11.39      2.44 o
   5  10   1       30.34       48.84      4.73 o
   6  10   1      194.20      187.05      6.87 o
   7  10   1      327.51      318.93      9.85 o
   8  10   1       69.62       69.80      5.21 o
   9  10   1        6.34        5.62      4.10 o
  10  10   1        4.47       -1.76      3.75 o
  11  10   1        0.97       -0.02      4.24 o
  12  10   1       78.39       86.08      9.54 o
 -13  11   1        0.14       -5.92      5.92 o
 -12  11   1        9.85       13.08      4.35 o
 -11  11   1        0.06        7.05      5.87 o
 -10  11   1       12.77        9.04      3.61 o
  -9  11   1      143.62      142.47      6.33 o
  -8  11   1     1159.36     1133.18     21.10 o
  -7  11   1        1.82        3.06      2.41 o
  -6  11   1      758.18      816.94     43.05 o
  -5  11   1      737.46      780.20     11.10 o
  -4  11   1      322.91      313.61      4.16 o
  -3  11   1     2204.92     2392.10     34.88 o
  -2  11   1        0.99        3.50      1.20 o
  -1  11   1     1030.98     1017.37     11.75 o
   0  11   1      114.00      125.51      2.99 o
   1  11   1     2500.12     2760.06     57.63 o
   2  11   1       66.49       68.03      3.21 o
   3  11   1      548.96      502.52      8.05 o
   4  11   1       77.66      115.12      4.54 o
   5  11   1      229.71      249.74     14.54 o
   6  11   1      380.81      382.56      9.84 o
   7  11   1       52.63       58.95      5.40 o
   8  11   1       39.84       55.71      7.62 o
   9  11   1       25.27       22.67      5.46 o
  10  11   1       33.90       28.51      7.31 o
  11  11   1       14.76       11.04      5.86 o
  12  11   1       28.02       17.77      8.29 o
 -12  12   1        2.63        5.45      4.64 o
 -11  12   1       51.73       59.03      6.01 o
 -10  12   1       73.46       68.94      8.92 o
  -9  12   1      299.31      294.29     10.55 o
  -8  12   1      281.79      296.52      8.54 o
  -7  12   1      106.04      128.85      5.36 o
  -6  12   1       62.74       62.06      6.40 o
  -5  12   1      305.28      339.40      7.28 o
  -4  12   1     1680.59     1661.65     33.93 o
  -3  12   1     1113.90     1147.32     14.97 o
  -2  12   1      134.67      145.10      2.16 o
  -1  12   1      332.25      298.11      4.37 o
   0  12   1      543.63      536.22      7.10 o
   1  12   1     3178.55     3323.60     53.32 o
   2  12   1      359.28      346.89      6.77 o
   3  12   1     1411.92     1351.29     36.93 o
   4  12   1      219.70      228.17      5.79 o
   5  12   1        4.26       13.15      3.43 o
   6  12   1      132.67      141.41      6.52 o
   7  12   1        7.79        3.64      3.34 o
   8  12   1      187.55      165.75     10.63 o
   9  12   1        0.01        0.21      4.76 o
  10  12   1       12.25        6.90      5.96 o
  11  12   1        9.30       13.43      6.10 o
  12  12   1       10.23        1.89      5.59 o
 -12  13   1        4.00       10.50      5.90 o
 -11  13   1        0.17       -1.08      4.66 o
 -10  13   1       20.87       22.64      4.44 o
  -9  13   1      299.68      299.45     11.89 o
  -8  13   1      848.73      834.87     16.78 o
  -7  13   1      971.92      938.80     22.35 o
  -6  13   1      407.93      402.92      8.47 o
  -5  13   1       10.37       15.69      1.38 o
  -4  13   1      105.69       85.38      8.79 o
  -3  13   1       61.39       81.37      5.52 o
  -2  13   1      492.36      527.14      8.25 o
  -1  13   1     1401.48     1539.00     19.85 o
   0  13   1       16.95        9.13      1.68 o
   1  13   1      976.38      978.06     11.68 o
   2  13   1      545.27      601.36      9.71 o
   3  13   1      233.75      272.95      5.98 o
   4  13   1        4.32        3.02      2.63 o
   5  13   1     1167.10     1115.28     19.81 o
   6  13   1       64.59       60.82      5.97 o
   7  13   1      161.89      171.55      8.65 o
   8  13   1       32.82       32.12      4.83 o
   9  13   1       99.62      108.31     11.61 o
  10  13   1       90.40       92.07     14.06 o
  11  13   1       30.57       24.37      7.36 o
  12  13   1       28.40       32.75      9.32 o
 -12  14   1        0.99       -2.01      4.66 o
 -11  14   1       61.64       75.63      5.33 o
 -10  14   1       93.75      120.92      7.25 o
  -9  14   1      194.50      183.76      7.26 o
  -8  14   1      133.42      124.05      5.48 o
  -7  14   1      138.10      147.87      4.47 o
  -6  14   1       35.25       32.50      2.52 o
  -5  14   1      124.75      132.05      5.60 o
  -4  14   1      514.96      540.17      7.11 o
  -3  14   1      673.78      715.74      8.98 o
  -2  14   1      377.04      386.10      8.32 o
  -1  14   1     2158.77     2235.23     31.95 o
   0  14   1      431.20      432.88      6.72 o
   1  14   1     1179.87     1301.19     18.28 o
   2  14   1      171.77      166.86      5.66 o
   3  14   1      391.43      457.23      8.98 o
   4  14   1       10.62       13.45      2.71 o
   5  14   1      591.19      589.30     11.17 o
   6  14   1        2.64        3.48      4.29 o
   7  14   1       30.61       37.99      3.89 o
   8  14   1       14.75       12.25      4.25 o
   9  14   1       36.52       39.94     11.00 o
  10  14   1        5.73        0.87      4.33 o
  11  14   1        2.08        4.38      5.05 o
 -12  15   1       84.56       66.18     10.70 o
 -11  15   1       34.55       24.39      4.22 o
 -10  15   1        0.51       -3.02      3.02 o
  -9  15   1      175.14      196.02     10.30 o
  -8  15   1      690.25      665.21     14.31 o
  -7  15   1      292.95      265.27      6.98 o
  -6  15   1      126.90      129.24      9.78 o
  -5  15   1       25.50       26.09      2.72 o
  -4  15   1       35.32       39.66      2.07 o
  -3  15   1       26.09       30.93      2.02 o
  -2  15   1      324.33      351.85      7.57 o
  -1  15   1     1421.27     1487.72     19.32 o
   0  15   1     1351.86     1505.82     18.87 o
   1  15   1      332.33      346.03      7.62 o
   2  15   1       30.51       41.45      3.85 o
   3  15   1       54.25       68.04      3.27 o
   4  15   1        0.14        1.36      2.09 o
   5  15   1        6.15        8.14      2.64 o
   6  15   1        0.55        5.36      3.15 o
   7  15   1       29.07       23.77      4.36 o
   8  15   1       28.73       27.39      5.42 o
   9  15   1       15.60       14.34      4.07 o
  10  15   1        7.04        7.97      5.72 o
  11  15   1       30.31       20.72      7.23 o
 -12  16   1       76.62       65.08     15.17 o
 -11  16   1      125.55      127.59     10.32 o
 -10  16   1      134.69      158.86      5.76 o
  -9  16   1      335.71      309.93      9.32 o
  -8  16   1       79.86       74.42      4.98 o
  -7  16   1       60.83       52.05      2.77 o
  -6  16   1      378.59      368.73      8.76 o
  -5  16   1      103.98       92.58      4.15 o
  -4  16   1       13.58       12.07      1.68 o
  -3  16   1       51.41       57.70      3.43 o
  -2  16   1       26.48       36.44      3.49 o
  -1  16   1      219.01      217.80      6.75 o
   0  16   1       81.74      111.54      3.47 o
   1  16   1      199.80      171.36      4.83 o
   2  16   1      697.22      716.06     10.16 o
   3  16   1      220.46      203.14      7.08 o
   4  16   1        8.60        3.82      2.70 o
   5  16   1       55.75       65.03      3.57 o
   6  16   1      411.25      411.49      9.76 o
   7  16   1      345.85      330.66      9.21 o
   8  16   1       73.42      100.42      6.85 o
   9  16   1       43.68       35.58      5.34 o
  10  16   1        1.17        4.62      4.99 o
  11  16   1        9.31        7.68      5.41 o
 -12  17   1       60.31       81.42     14.70 o
 -11  17   1       48.59       31.44      5.33 o
 -10  17   1        1.78        1.46      3.85 o
  -9  17   1      325.21      328.33     13.75 o
  -8  17   1      386.95      371.46      8.39 o
  -7  17   1       65.67       76.43      4.71 o
  -6  17   1        0.00        5.16      2.74 o
  -5  17   1      291.48      304.86      5.27 o
  -4  17   1       19.17       20.19      1.77 o
  -3  17   1      407.42      428.36      6.50 o
  -2  17   1       22.69       25.85      1.74 o
  -1  17   1        1.79        3.01      2.30 o
   0  17   1       30.92       36.82      2.11 o
   1  17   1      279.32      319.19      6.84 o
   2  17   1      170.21      183.92      4.54 o
   3  17   1        3.06        8.83      2.47 o
   4  17   1       55.08       63.27      4.56 o
   5  17   1      410.80      397.01     10.75 o
   6  17   1     2738.99     2675.17     53.45 o
   7  17   1      129.35      164.67      6.57 o
   8  17   1        0.60        0.22      2.80 o
   9  17   1       12.37       18.37      5.12 o
  10  17   1       35.13       21.51      7.20 o
  11  17   1       10.61       10.62      4.80 o
 -11  18   1        0.88       -4.40      9.43 o
 -10  18   1        3.10        3.74      2.88 o
  -9  18   1      285.99      276.64     13.68 o
  -8  18   1        7.10        4.58      2.24 o
  -7  18   1      131.50      134.96      6.39 o
  -6  18   1       16.66       14.00      3.12 o
  -5  18   1       14.83       11.84      3.30 o
  -4  18   1      589.41      566.16      8.44 o
  -3  18   1        0.24        3.02      1.17 o
  -2  18   1        0.05       -0.69      1.55 o
  -1  18   1       12.65       10.58      3.34 o
   0  18   1       75.21       55.73      2.64 o
   1  18   1       39.03       51.98      3.31 o
   2  18   1      185.66      183.85      4.47 o
   3  18   1       19.08       24.09      4.68 o
   4  18   1       54.94       60.43      3.69 o
   5  18   1       27.42       27.27      4.46 o
   6  18   1      955.79      988.96     25.86 o
   7  18   1      855.63      723.70     22.58 o
   8  18   1       24.61       17.39      4.81 o
   9  18   1        1.31        2.42      3.28 o
  10  18   1       43.80       49.07      5.82 o
  11  18   1        0.75       -2.31      5.88 o
 -11  19   1       53.46       62.79     11.71 o
 -10  19   1       37.70       40.37      8.67 o
  -9  19   1        6.58        0.13      2.29 o
  -8  19   1       85.22       84.20      5.85 o
  -7  19   1       16.27       21.06      4.87 o
  -6  19   1       81.33       77.03      6.31 o
  -5  19   1        4.37        2.47      1.85 o
  -4  19   1      211.44      207.39      3.74 o
  -3  19   1        0.01        1.90      1.79 o
  -2  19   1       67.27       69.47      4.27 o
  -1  19   1      602.15      565.10      9.93 o
   0  19   1       51.83       64.36      3.42 o
   1  19   1       51.86       53.62      4.14 o
   2  19   1      328.08      335.68      6.68 o
   3  19   1      338.41      313.41      6.62 o
   4  19   1        0.53       -2.43      2.84 o
   5  19   1       24.76       23.44      3.74 o
   6  19   1       93.73       76.35      5.19 o
   7  19   1        9.89        6.63      3.46 o
   8  19   1       52.66       42.87      4.44 o
   9  19   1        3.69       10.20      3.72 o
  10  19   1        4.18        3.93      4.20 o
  11  19   1        4.33        0.76      3.92 o
 -11  20   1        2.12        8.97      9.59 o
 -10  20   1       12.86       14.48      8.76 o
  -9  20   1       62.42       64.87      5.70 o
  -8  20   1      195.96      192.77      7.91 o
  -7  20   1        3.76        0.21      1.80 o
  -6  20   1       26.28       36.74      2.75 o
  -5  20   1        0.16       -1.02      2.06 o
  -4  20   1       20.31       24.01      2.23 o
  -3  20   1     1000.06      932.81     14.03 o
  -2  20   1       62.65       82.58      3.15 o
  -1  20   1      329.43      301.12      8.61 o
   0  20   1      163.52      151.63      4.02 o
   1  20   1      728.17      687.49     10.75 o
   2  20   1      160.48      159.74      4.85 o
   3  20   1       92.58      106.96      7.30 o
   4  20   1      514.62      538.08     10.71 o
   5  20   1       12.58       12.07      3.54 o
   6  20   1      118.53      144.72      6.35 o
   7  20   1        3.98        1.61      3.44 o
   8  20   1        0.01        1.17      3.38 o
   9  20   1        8.44        9.68      3.95 o
  10  20   1        0.08        1.11      3.48 o
 -11  21   1       12.05        5.00      8.16 o
 -10  21   1        0.20        4.40      6.46 o
  -9  21   1       10.86       13.90      8.84 o
  -8  21   1        5.70        3.73      3.63 o
  -7  21   1       99.17      101.45      5.18 o
  -6  21   1      102.86      104.76      5.15 o
  -5  21   1        1.89        5.00      1.71 o
  -4  21   1       91.78       87.12      2.99 o
  -3  21   1     1352.39     1392.80     20.70 o
  -2  21   1      274.99      282.45      6.33 o
  -1  21   1       67.31       70.36      4.64 o
   0  21   1       58.61       74.70      4.59 o
   1  21   1      197.58      195.75      5.08 o
   2  21   1      397.38      389.73      7.86 o
   3  21   1      116.02      129.15      5.26 o
   4  21   1        0.55        0.07      2.63 o
   5  21   1      103.32      133.28      6.49 o
   6  21   1      111.02      125.80      5.90 o
   7  21   1        8.52        6.55      3.77 o
   8  21   1        0.02        0.91      4.89 o
   9  21   1       12.29       12.01      3.88 o
  10  21   1       12.42        8.66      4.85 o
 -10  22   1        0.01       11.23      8.22 o
  -9  22   1        1.63       -0.19      6.41 o
  -8  22   1       30.36       30.49      2.50 o
  -7  22   1        2.68        0.13      1.61 o
  -6  22   1        0.97        2.22      1.20 o
  -5  22   1       38.80       35.52      3.70 o
  -4  22   1      935.64      898.40     14.57 o
  -3  22   1      208.11      202.54      8.66 o
  -2  22   1      114.63      115.26      6.17 o
  -1  22   1      104.26      104.06      8.49 o
   0  22   1      181.96      192.91      4.57 o
   1  22   1      134.52      136.92      4.79 o
   2  22   1      383.18      365.01      6.93 o
   3  22   1      102.40      118.54      4.24 o
   4  22   1      586.25      556.73     11.62 o
   5  22   1       87.85       83.98      4.93 o
   6  22   1       45.98       51.78     10.50 o
   7  22   1       19.21       20.80      4.12 o
   8  22   1       42.17       33.75      5.96 o
   9  22   1       48.90       48.79      5.78 o
  10  22   1        0.01        3.35      4.78 o
 -10  23   1        1.66       -8.50      8.50 o
  -9  23   1        4.77        9.32      6.55 o
  -8  23   1      100.40      119.02     26.11 o
  -7  23   1       14.88        8.25      3.06 o
  -6  23   1       18.17       14.79      2.85 o
  -5  23   1        2.79        1.47      2.22 o
  -4  23   1       46.39       49.25      2.39 o
  -3  23   1      106.14       91.81      3.31 o
  -2  23   1      276.37      253.48      7.70 o
  -1  23   1      205.65      183.88      7.08 o
   0  23   1     1213.53     1213.98     20.12 o
   1  23   1      783.49      803.00     12.90 o
   2  23   1       13.79        9.83      2.79 o
   3  23   1      169.11      167.51      6.20 o
   4  23   1       13.76       15.58      3.12 o
   5  23   1        0.00       -2.62      2.62 o
   6  23   1       12.87        9.80      3.60 o
   7  23   1      127.68      145.63     11.37 o
   8  23   1        0.06        5.71      4.83 o
   9  23   1        0.87        0.35      3.93 o
 -10  24   1       24.19       10.41      7.64 o
  -9  24   1       10.24       21.02      7.43 o
  -8  24   1        8.88       14.06      5.98 o
  -7  24   1        0.00       -2.77      5.14 o
  -6  24   1       38.98       31.33      2.41 o
  -5  24   1       52.77       56.54      2.66 o
  -4  24   1      148.86      156.50      4.75 o
  -3  24   1       44.61       48.57      4.58 o
  -2  24   1       24.30       17.13      2.40 o
  -1  24   1        8.16       12.18      3.14 o
   0  24   1        4.28        1.08      2.97 o
   1  24   1      508.85      490.94      8.94 o
   2  24   1      874.87      864.94     14.50 o
   3  24   1      144.21      141.63      4.83 o
   4  24   1       52.38       60.64      4.43 o
   5  24   1       25.54       21.55      3.70 o
   6  24   1        0.00       -2.54      3.18 o
   7  24   1        5.59        8.01      4.94 o
   8  24   1        6.92        2.59      4.35 o
   9  24   1        4.36        8.17      8.05 o
  -9  25   1        3.36        8.35      6.29 o
  -8  25   1        1.28       -5.85      5.91 o
  -7  25   1        2.95        3.93      4.91 o
  -6  25   1        1.67        1.56      3.40 o
  -5  25   1       22.03       22.55      2.53 o
  -4  25   1        1.95       -1.05      2.01 o
  -3  25   1        0.89       -2.43      2.43 o
  -2  25   1       39.14       49.06      3.61 o
  -1  25   1       86.62       69.97      5.14 o
   0  25   1        1.70        7.07      3.26 o
   1  25   1        3.52        4.57      2.47 o
   2  25   1        1.45        2.49      2.50 o
   3  25   1        0.21        3.66      2.78 o
   4  25   1       91.77       82.40      5.96 o
   5  25   1        0.12        0.87      2.54 o
   6  25   1        2.97        5.03      3.55 o
   7  25   1        0.27        0.16      3.66 o
   8  25   1        4.09        8.43      4.93 o
   9  25   1        0.06        1.66      6.36 o
  -9  26   1       21.85       23.29      7.25 o
  -8  26   1        0.05        0.03      5.78 o
  -7  26   1        3.47        7.16      5.25 o
  -6  26   1        6.71        2.80      4.76 o
  -5  26   1      164.75      154.32      9.63 o
  -4  26   1       60.13       55.75      6.66 o
  -3  26   1      138.52      144.85      5.36 o
  -2  26   1        7.55        6.11      2.43 o
  -1  26   1      124.47      137.20      9.06 o
   0  26   1      128.27      122.34      6.70 o
   1  26   1      242.86      244.39      5.83 o
   2  26   1      495.36      440.57     11.03 o
   3  26   1      150.96      132.13      4.45 o
   4  26   1       22.33       22.87      3.20 o
   5  26   1       16.85       20.13      3.37 o
   6  26   1       11.12        7.06      2.99 o
   7  26   1       18.64       10.97      3.16 o
   8  26   1        1.17       -1.39      4.93 o
  -9  27   1       15.12       15.17      7.17 o
  -8  27   1       29.37       18.25      5.91 o
  -7  27   1        3.74       -1.43      5.07 o
  -6  27   1       29.77       30.49      5.82 o
  -5  27   1       27.20       20.78      3.64 o
  -4  27   1       91.21       89.63      4.47 o
  -3  27   1       65.31       71.49      4.25 o
  -2  27   1      250.49      263.40      6.98 o
  -1  27   1       38.42       48.41      6.57 o
   0  27   1        0.03       -2.79      3.55 o
   1  27   1       15.87       13.51      2.54 o
   2  27   1      113.81      104.02      6.98 o
   3  27   1        2.05        3.56      2.72 o
   4  27   1       10.93       10.05      3.50 o
   5  27   1       13.37        9.76      3.50 o
   6  27   1       51.29       64.37     12.79 o
   7  27   1        6.83        7.41      3.09 o
   8  27   1       26.26       22.00      6.28 o
  -8  28   1        0.98        1.45      5.00 o
  -7  28   1        0.42       -0.44      4.89 o
  -6  28   1        0.10        0.40      5.00 o
  -5  28   1       81.91       75.90      8.05 o
  -4  28   1       23.06       28.42      3.16 o
  -3  28   1       59.44       62.56      6.89 o
  -2  28   1      197.04      215.63      5.87 o
  -1  28   1      158.73      166.08      6.73 o
   0  28   1        3.24        1.31      2.86 o
   1  28   1       82.35       69.82      4.92 o
   2  28   1       10.30       10.49      3.03 o
   3  28   1        0.15        4.79      2.77 o
   4  28   1       46.02       40.13      4.02 o
   5  28   1        0.47       -1.34      2.77 o
   6  28   1        5.18        4.31      3.54 o
   7  28   1       33.39       28.16      6.69 o
   8  28   1       21.41       20.18      8.23 o
  -8  29   1       26.87       33.73      8.80 o
  -7  29   1       37.67       33.99      6.37 o
  -6  29   1       38.97       24.09      5.51 o
  -5  29   1       35.30       15.91      5.33 o
  -4  29   1        9.52       10.00      2.55 o
  -3  29   1       10.07       18.13      5.08 o
  -2  29   1        0.41        1.35      2.51 o
  -1  29   1       53.66       55.74      8.39 o
   0  29   1       96.53       97.58      6.63 o
   1  29   1        1.32       -2.77      2.77 o
   2  29   1       37.20       36.45      4.51 o
   3  29   1        0.79        6.51      2.81 o
   4  29   1       46.41       41.60      4.72 o
   5  29   1        0.36        1.03      2.87 o
   6  29   1       12.81        5.54      3.51 o
   7  29   1       31.67       37.15      8.60 o
  -7  30   1        8.03        6.90      5.81 o
  -6  30   1        1.92        7.67      5.99 o
  -5  30   1       19.72       18.03      5.15 o
  -4  30   1        0.08        5.31      6.59 o
  -3  30   1       18.29       12.14      4.52 o
  -2  30   1       76.63       97.35      9.00 o
  -1  30   1       11.85       14.19      3.22 o
   0  30   1       51.16       42.36      4.13 o
   1  30   1       22.18       24.25      3.84 o
   2  30   1       69.02       75.43      5.38 o
   3  30   1        1.52        0.53      2.57 o
   4  30   1       50.59       65.25      6.61 o
   5  30   1        2.53       -0.64      3.70 o
   6  30   1       16.37       16.08      7.69 o
   7  30   1        8.63        5.88      5.76 o
  -7  31   1       27.04       29.35      7.00 o
  -6  31   1       54.22       43.02      6.47 o
  -5  31   1       43.38       33.87      6.48 o
  -4  31   1        3.47        4.40      5.67 o
  -3  31   1        1.17        2.29      2.19 o
  -2  31   1       10.94       14.18      3.05 o
  -1  31   1        1.77       -0.37      2.53 o
   0  31   1        0.81       -0.41      3.09 o
   1  31   1       66.26       80.49     18.02 o
   2  31   1       18.88       10.70      3.95 o
   3  31   1        0.09        1.58      3.33 o
   4  31   1       22.67       20.15      5.70 o
   5  31   1       91.29      110.47      7.64 o
   6  31   1        5.92       11.96      6.12 o
  -6  32   1        1.44        3.02      4.88 o
  -5  32   1        0.70        1.56      5.77 o
  -4  32   1      187.36      212.08     11.34 o
  -3  32   1       19.99       20.14      6.48 o
  -2  32   1      105.08       99.55      5.95 o
  -1  32   1       13.35       15.76      4.22 o
   0  32   1        1.31        2.08      4.41 o
   1  32   1        5.13       -1.15      3.17 o
   2  32   1        1.91        0.65      2.82 o
   3  32   1       32.87       25.68      3.95 o
   4  32   1       20.48       16.39      3.10 o
   5  32   1        0.01       -5.30      5.30 o
  -5  33   1       33.75       29.25      7.95 o
  -4  33   1       53.78       53.58      8.61 o
  -3  33   1       11.55        2.24      5.72 o
  -2  33   1        9.44       11.32      4.74 o
  -1  33   1        0.12       -3.65      3.79 o
   0  33   1        1.10       -3.35      3.35 o
   1  33   1        7.76       10.02      5.46 o
   2  33   1        1.63        5.16      3.44 o
   3  33   1        2.01        0.60      2.73 o
   4  33   1       16.56       17.86      6.14 o
   5  33   1       26.28       26.83     13.15 o
  -4  34   1        8.69        7.74      8.40 o
  -3  34   1       30.79       18.03     10.24 o
  -2  34   1       10.63       11.15      6.65 o
  -1  34   1        0.16        2.82      2.83 o
   0  34   1        0.52        5.27      3.20 o
   1  34   1        7.47        0.86      4.21 o
   2  34   1        0.70        3.78      3.36 o
   3  34   1        2.26        6.20      3.96 o
   4  34   1        7.10       17.34      5.75 o
  -3  35   1        5.06        6.88      5.57 o
  -2  35   1        1.48       10.70      8.11 o
  -1  35   1        9.75       14.00      5.28 o
   0  35   1        0.08        3.76      3.63 o
   1  35   1        1.40       -4.43      4.43 o
   2  35   1        0.20        1.91      4.98 o
   0  36   1        0.48       -0.70      5.99 o
 -13   0   2      215.58      254.38     14.86 o
 -12   0   2        0.12       -1.38      6.60 o
 -11   0   2      513.58      491.56     22.22 o
 -10   0   2       52.62       66.64      8.81 o
  -9   0   2      845.78      808.92     23.36 o
  -8   0   2      202.54      182.37      8.52 o
  -7   0   2      764.12      760.65     19.34 o
  -6   0   2     1289.99     1368.87     39.33 o
  -5   0   2       17.36        9.75      3.25 o
  -4   0   2       20.34        8.89      3.80 o
  -3   0   2    17806.88    17729.86    852.10 o
  -2   0   2    83306.57   100979.95  14674.83 o
  -1   0   2    35356.54    36562.80   1646.17 o
   0   0   2       35.93       24.91      3.56 o
   1   0   2      935.42      803.88     26.68 o
   2   0   2     2406.08     2472.93     61.95 o
   3   0   2      132.08      118.26     13.86 o
   4   0   2      414.21      557.13     18.46 o
   5   0   2     1250.74     1276.71     33.50 o
   6   0   2      133.47      160.46     10.65 o
   7   0   2       20.97       13.77      6.72 o
   8   0   2      568.96      514.77     28.62 o
   9   0   2       11.64        5.06      7.79 o
  10   0   2        2.54        0.05      7.66 o
  11   0   2       10.49       10.76      7.84 o
  12   0   2       94.97      145.94     18.12 o
 -13   1   2       57.67       58.50     12.42 o
 -12   1   2       89.18       64.61      8.23 o
 -11   1   2       35.49       35.68      4.87 o
 -10   1   2        0.14       -3.47      3.47 o
  -9   1   2        2.71        4.56      3.43 o
  -8   1   2       10.81       14.54      3.43 o
  -7   1   2       15.60       15.30      3.07 o
  -6   1   2        7.76        4.27      2.49 o
  -5   1   2      709.98      763.81     14.81 o
  -4   1   2     3224.88     3406.68     61.17 o
  -3   1   2     9256.12     9437.46    243.02 o
  -2   1   2      728.02      608.80     25.47 o
  -1   1   2      194.03      138.27      4.53 o
   0   1   2     1064.88      909.63     10.74 o
   1   1   2     3760.36     3812.18     76.52 o
   2   1   2      139.21      147.70      6.42 o
   3   1   2        2.18       17.93      4.87 o
   4   1   2        4.43        2.21      2.71 o
   5   1   2       38.48       66.65      4.43 o
   6   1   2      388.23      381.06     10.04 o
   7   1   2        1.81        2.52      3.54 o
   8   1   2       28.57       29.13      5.47 o
   9   1   2      128.58      131.60      7.83 o
  10   1   2        6.01       10.92      6.18 o
  11   1   2        0.52       -0.69      5.56 o
  12   1   2        4.99       13.40      6.11 o
 -13   2   2      156.71      161.42     10.83 o
 -12   2   2        8.42        2.72      4.73 o
 -11   2   2      121.68      125.06      7.22 o
 -10   2   2      237.19      254.21      9.07 o
  -9   2   2       61.50       64.24      6.62 o
  -8   2   2        2.53        6.35      2.85 o
  -7   2   2      463.81      428.15      9.22 o
  -6   2   2       33.26       29.34      6.64 o
  -5   2   2      235.44      245.39      6.62 o
  -4   2   2      426.57      446.91      8.35 o
  -3   2   2        0.01        1.26      2.03 o
  -2   2   2    26863.49    29495.98   4789.05 o
  -1   2   2     4003.56     3799.41     55.18 o
   0   2   2     2448.08     2467.37     39.27 o
   1   2   2        0.85        2.12      2.36 o
   2   2   2      169.43      180.44      6.02 o
   3   2   2       19.56       18.93      3.51 o
   4   2   2     1551.19     1553.73     28.96 o
   5   2   2       62.20       64.86      4.94 o
   6   2   2      176.12      191.01      8.46 o
   7   2   2      192.09      197.29      8.57 o
   8   2   2       86.21       70.56      6.14 o
   9   2   2      129.15      137.26     10.99 o
  10   2   2        0.74       -7.28      7.28 o
  11   2   2        0.89        1.48      5.33 o
  12   2   2       10.61       11.05      6.06 o
 -13   3   2       40.45       35.32      6.28 o
 -12   3   2      195.00      190.61      8.48 o
 -11   3   2       94.72       93.93      8.18 o
 -10   3   2        5.73       12.41      3.91 o
  -9   3   2      132.01      132.38      6.39 o
  -8   3   2        3.97        9.48      3.52 o
  -7   3   2      102.04      111.68      4.66 o
  -6   3   2      304.31      295.42      6.57 o
  -5   3   2     6030.36     6350.97    146.41 o
  -4   3   2      168.16      154.96      4.14 o
  -3   3   2      317.60      380.21      6.20 o
  -2   3   2     2563.43     2514.55     46.98 o
  -1   3   2    27400.94    28577.61    950.70 o
   0   3   2     5519.80     5239.57    100.44 o
   1   3   2        2.22        1.97      2.35 o
   2   3   2     1057.54     1006.37     17.85 o
   3   3   2     4895.79     5312.57    119.21 o
   4   3   2        9.24       12.27      3.44 o
   5   3   2     1113.57     1134.50     22.42 o
   6   3   2      827.63      826.44     18.41 o
   7   3   2      830.69      804.98     22.74 o
   8   3   2      509.65      509.57     18.91 o
   9   3   2       22.66       20.35      5.11 o
  10   3   2        0.31       -0.52      4.17 o
  11   3   2       36.23       31.22      6.61 o
  12   3   2       16.50       18.56      7.55 o
 -13   4   2       90.40      115.75      8.34 o
 -12   4   2        3.43        9.51      4.86 o
 -11   4   2        5.67        6.48      3.97 o
 -10   4   2       22.86       35.30      4.84 o
  -9   4   2      430.50      410.61     13.15 o
  -8   4   2        0.77       -2.81      3.56 o
  -7   4   2        5.64        9.06      3.12 o
  -6   4   2       22.79       30.08      2.88 o
  -5   4   2       34.14       27.70      3.27 o
  -4   4   2     1247.43     1244.57     18.57 o
  -3   4   2       73.31       52.25      3.05 o
  -2   4   2     2750.26     2751.32     47.14 o
  -1   4   2     6902.26     7454.43    170.93 o
   0   4   2       83.77      124.80      4.94 o
   1   4   2       13.74        8.09      2.76 o
   2   4   2       31.26       18.51      3.26 o
   3   4   2      592.57      592.03     11.30 o
   4   4   2      369.35      389.60      9.31 o
   5   4   2       16.22       18.63      4.80 o
   6   4   2      256.24      260.61      8.31 o
   7   4   2        0.02       -3.02      4.23 o
   8   4   2       32.13       37.04      5.30 o
   9   4   2       52.87       66.37      6.92 o
  10   4   2       10.33       10.88      5.26 o
  11   4   2        6.11        8.86      6.65 o
  12   4   2        9.20       15.19      7.48 o
 -13   5   2      130.82      173.69     12.81 o
 -12   5   2      192.96      194.24      8.55 o
 -11   5   2       23.91       28.41      5.11 o
 -10   5   2        4.26        3.47      3.63 o
  -9   5   2       14.94       13.85      4.08 o
  -8   5   2       23.35       18.42      4.21 o
  -7   5   2     1430.09     1421.21     25.56 o
  -6   5   2        3.22        2.04      1.88 o
  -5   5   2      166.85      169.54      4.47 o
  -4   5   2      120.51      105.90      3.62 o
  -3   5   2     2048.29     2051.09     39.49 o
  -2   5   2     4336.38     3829.46     72.28 o
  -1   5   2      167.33      147.67      7.05 o
   0   5   2      781.73      719.46      9.77 o
   1   5   2     3929.94     3942.82     80.02 o
   2   5   2      762.39      818.38     14.66 o
   3   5   2      273.35      292.36      7.85 o
   4   5   2       26.88       18.65      3.19 o
   5   5   2        0.01        1.17      2.78 o
   6   5   2       66.81       78.15      5.47 o
   7   5   2      859.11      781.27     20.92 o
   8   5   2      721.04      691.42     18.88 o
   9   5   2      183.49      165.05      9.48 o
  10   5   2        2.05       -4.62      5.65 o
  11   5   2       33.86       40.77      7.13 o
  12   5   2        8.15        8.42      5.70 o
 -13   6   2        1.22        6.54      4.88 o
 -12   6   2        8.17        1.59      4.78 o
 -11   6   2      183.90      196.50      7.79 o
 -10   6   2       14.96       13.50      4.78 o
  -9   6   2      240.02      261.48      8.22 o
  -8   6   2     1693.55     1695.22     31.29 o
  -7   6   2      302.21      352.88     13.89 o
  -6   6   2      342.64      431.82      7.72 o
  -5   6   2       11.29       11.17      1.65 o
  -4   6   2      124.88      127.19      4.94 o
  -3   6   2      354.26      348.61      9.94 o
  -2   6   2     4452.47     4436.73    134.03 o
  -1   6   2      734.43      650.44     10.49 o
   0   6   2      307.08      250.04      3.68 o
   1   6   2     4202.24     4302.34     77.83 o
   2   6   2      324.11      274.09      6.91 o
   3   6   2     3163.14     3307.49     65.87 o
   4   6   2       22.22       20.66      3.56 o
   5   6   2      410.43      422.95      9.84 o
   6   6   2       80.52       93.78      6.38 o
   7   6   2      342.51      324.62     10.94 o
   8   6   2      106.67      115.11      7.64 o
   9   6   2        2.39        5.20      4.79 o
  10   6   2       10.02       11.50      6.17 o
  11   6   2        0.13       19.05      9.54 o
  12   6   2        0.05        2.80      6.03 o
 -13   7   2        0.61        1.81      5.96 o
 -12   7   2      112.60      115.45      7.23 o
 -11   7   2       32.63       23.64      5.30 o
 -10   7   2        7.44        7.57      3.66 o
  -9   7   2        0.03        8.03      4.17 o
  -8   7   2      129.51      118.51      7.78 o
  -7   7   2       19.38       16.00      3.61 o
  -6   7   2      543.82      563.10      9.27 o
  -5   7   2      708.63      730.73     11.34 o
  -4   7   2     3768.76     3725.63     66.89 o
  -3   7   2     2328.25     2198.25     29.07 o
  -2   7   2      102.94       97.70      2.64 o
  -1   7   2      514.69      448.18      8.32 o
   0   7   2     3390.32     3226.04     46.55 o
   1   7   2      439.74      451.50      7.88 o
   2   7   2     1838.51     1847.82     34.11 o
   3   7   2     1004.73      972.57     16.85 o
   4   7   2        0.02        1.90      2.61 o
   5   7   2       83.48       84.42      6.27 o
   6   7   2       85.55       83.23      5.17 o
   7   7   2      569.95      531.39     16.77 o
   8   7   2      449.48      441.17     15.85 o
   9   7   2      439.01      417.23     14.46 o
  10   7   2        6.36       -0.18      4.75 o
  11   7   2        2.25        0.56      5.79 o
  12   7   2       11.96       14.41      6.11 o
 -13   8   2       13.97       14.06      6.38 o
 -12   8   2        0.21        5.19      4.75 o
 -11   8   2        6.18        2.60      4.21 o
 -10   8   2        9.87        2.87      3.27 o
  -9   8   2      272.27      281.61      8.00 o
  -8   8   2      508.16      514.12     10.17 o
  -7   8   2        0.24        1.40      2.90 o
  -6   8   2      188.57      181.58      4.53 o
  -5   8   2     2046.21     2168.80     36.33 o
  -4   8   2       27.93       42.61      2.22 o
  -3   8   2      502.65      510.69     11.44 o
  -2   8   2     1432.38     1417.53     33.64 o
  -1   8   2      778.12      774.83      9.18 o
   0   8   2      297.60      283.22      5.01 o
   1   8   2      870.08      875.18     11.03 o
   2   8   2     1235.14     1293.61     22.45 o
   3   8   2      252.61      212.08      9.89 o
   4   8   2        7.68       22.90      3.15 o
   5   8   2      244.61      221.77      7.66 o
   6   8   2        4.38        1.33      3.78 o
   7   8   2      638.84      626.88     15.39 o
   8   8   2       21.70       19.51      4.93 o
   9   8   2      485.09      451.91     14.83 o
  10   8   2       47.78       47.59      7.34 o
  11   8   2       34.89       34.38      6.33 o
  12   8   2        5.28        7.30      5.91 o
 -13   9   2        4.13        5.04      5.75 o
 -12   9   2        4.15        6.57      3.98 o
 -11   9   2        0.97       -0.22      5.51 o
 -10   9   2       57.90       50.07      6.44 o
  -9   9   2      175.89      175.89      6.73 o
  -8   9   2       19.04       14.76      3.01 o
  -7   9   2      118.25      127.30      7.13 o
  -6   9   2       20.10       26.08      1.78 o
  -5   9   2      103.16      130.34      5.45 o
  -4   9   2     1549.58     1521.01     42.90 o
  -3   9   2      284.82      343.44      9.01 o
  -2   9   2      577.47      576.79     12.78 o
  -1   9   2     4654.41     4850.94     79.04 o
   0   9   2       31.72       40.16      2.53 o
   1   9   2     8399.35     8506.85    236.78 o
   2   9   2     1341.36     1329.54     24.14 o
   3   9   2     1744.30     1862.27     35.57 o
   4   9   2       21.27       40.46      5.00 o
   5   9   2      425.84      384.38     10.19 o
   6   9   2       39.39       39.36      4.23 o
   7   9   2       47.36       54.61      7.12 o
   8   9   2       19.14       20.45      4.58 o
   9   9   2        1.50       -4.32      4.32 o
  10   9   2        1.46       -0.25      4.18 o
  11   9   2       16.64       24.85      6.14 o
  12   9   2       59.49       52.82     10.31 o
 -13  10   2       34.20       25.80      5.59 o
 -12  10   2       12.00       17.71      5.04 o
 -11  10   2       36.22       64.38     18.49 o
 -10  10   2       14.62        6.71      3.55 o
  -9  10   2      124.06      149.69      8.42 o
  -8  10   2      439.36      447.12     11.72 o
  -7  10   2       46.77       52.11      6.89 o
  -6  10   2      512.70      483.87      7.27 o
  -5  10   2      335.64      348.59      6.80 o
  -4  10   2     2045.49     2169.33     49.08 o
  -3  10   2      633.00      615.72     37.10 o
  -2  10   2      430.17      467.08      9.15 o
  -1  10   2     1269.78     1224.89     15.07 o
   0  10   2     1612.88     1701.00     31.85 o
   1  10   2     1600.68     1498.68     20.94 o
   2  10   2        9.87        6.46      2.45 o
   3  10   2     1372.08     1328.96     24.02 o
   4  10   2        7.26        5.51      3.44 o
   5  10   2       17.90       30.00      3.69 o
   6  10   2        0.10       -1.04      4.30 o
   7  10   2      301.66      281.06     12.81 o
   8  10   2        0.87       -0.14      3.57 o
   9  10   2        3.12        9.03      4.82 o
  10  10   2        2.18        3.68      4.91 o
  11  10   2        2.76        5.66      5.08 o
  12  10   2        0.19       -4.77      8.91 o
 -13  11   2       16.75        5.07      4.13 o
 -12  11   2       15.81       12.00      5.51 o
 -11  11   2        6.76        8.95      3.46 o
 -10  11   2       33.13       28.92      5.45 o
  -9  11   2        7.54       14.69      4.96 o
  -8  11   2        1.57        1.97      2.35 o
  -7  11   2      980.31      985.70     14.27 o
  -6  11   2     1028.63     1016.11     17.78 o
  -5  11   2      140.21      107.79      4.83 o
  -4  11   2      271.50      272.13     11.06 o
  -3  11   2        3.13        3.60      2.79 o
  -2  11   2      865.31      891.87     14.34 o
  -1  11   2      308.84      331.04      6.24 o
   0  11   2     6114.22     6790.13    118.33 o
   1  11   2     2027.88     2134.06     32.62 o
   2  11   2      845.64      927.36     18.19 o
   3  11   2      179.98      176.38      6.65 o
   4  11   2        0.14        0.59      2.48 o
   5  11   2       25.90       24.50      4.71 o
   6  11   2       72.70       80.99      5.07 o
   7  11   2       44.50       34.78      5.06 o
   8  11   2      214.81      223.98     12.03 o
   9  11   2      125.71      125.58      7.45 o
  10  11   2       16.38       24.08      5.41 o
  11  11   2        0.01       -1.50      4.76 o
 -13  12   2        1.65        1.50      5.27 o
 -12  12   2        1.08        0.72      3.79 o
 -11  12   2       47.93       55.10     11.12 o
 -10  12   2       26.79       40.46      5.37 o
  -9  12   2       29.99       31.77      6.01 o
  -8  12   2      252.35      249.06      9.30 o
  -7  12   2        0.69        2.75      2.10 o
  -6  12   2      220.51      237.19      4.09 o
  -5  12   2      146.04      147.55      6.95 o
  -4  12   2      474.28      451.27     11.55 o
  -3  12   2      214.57      260.41      7.57 o
  -2  12   2        9.17        6.15      1.64 o
  -1  12   2     2472.14     2598.17     38.49 o
   0  12   2      639.11      614.00      7.69 o
   1  12   2     2951.39     3010.54     53.51 o
   2  12   2       22.58       25.86      4.26 o
   3  12   2      208.84      226.05      6.76 o
   4  12   2       29.80       40.81      4.82 o
   5  12   2        3.48        4.62      3.40 o
   6  12   2       29.76       33.17      4.11 o
   7  12   2        0.23       -1.04      3.44 o
   8  12   2        3.17        5.37      4.37 o
   9  12   2       64.78       82.08     12.38 o
  10  12   2      109.95       96.12     10.84 o
  11  12   2       39.17       36.49      7.26 o
 -12  13   2       51.63       70.17      7.21 o
 -11  13   2       18.67       29.63      3.64 o
 -10  13   2        7.20        7.12      3.46 o
  -9  13   2        3.26        4.78      2.38 o
  -8  13   2       54.21       60.30      3.95 o
  -7  13   2       19.00       19.37      2.45 o
  -6  13   2      318.33      315.73      8.45 o
  -5  13   2       34.66       38.61      6.10 o
  -4  13   2        0.11       -1.47      3.36 o
  -3  13   2      480.59      443.94     10.43 o
  -2  13   2      150.51      167.69      3.24 o
  -1  13   2      159.15      137.13      3.57 o
   0  13   2       88.28       61.79      3.25 o
   1  13   2     1000.62      981.62     15.10 o
   2  13   2      365.59      378.32      7.74 o
   3  13   2       75.53       57.16      5.11 o
   4  13   2       54.31       57.11      3.95 o
   5  13   2      805.94      744.23     15.93 o
   6  13   2       21.75       18.72      6.37 o
   7  13   2       45.79       35.51      4.49 o
   8  13   2       21.31       20.36      7.02 o
   9  13   2        0.91       -0.71      4.45 o
  10  13   2        9.66       14.03      5.81 o
  11  13   2       45.60       67.22     15.87 o
 -12  14   2       55.70       84.47     14.75 o
 -11  14   2        0.03        7.69      4.10 o
 -10  14   2      245.58      232.68      6.47 o
  -9  14   2       39.27       40.62      4.16 o
  -8  14   2       87.10       79.11      3.08 o
  -7  14   2       39.80       38.06      2.21 o
  -6  14   2      329.07      366.04     11.98 o
  -5  14   2      271.32      295.75      9.79 o
  -4  14   2      908.13      870.36     21.47 o
  -3  14   2      145.03      133.16      4.51 o
  -2  14   2      313.54      356.59      5.37 o
  -1  14   2        6.25       24.91      2.23 o
   0  14   2      193.14      221.17      3.56 o
   1  14   2       60.79       68.94      2.74 o
   2  14   2      101.49      123.68      4.03 o
   3  14   2      749.34      764.46     19.65 o
   4  14   2        2.84        3.63      2.36 o
   5  14   2      576.21      551.40     12.29 o
   6  14   2       13.75        7.40      3.86 o
   7  14   2        9.11       15.89      4.54 o
   8  14   2        0.00        4.56      5.23 o
   9  14   2       16.35       16.34      5.88 o
  10  14   2       77.64       90.65     14.14 o
  11  14   2       20.06       31.58     17.20 o
 -12  15   2       25.77       25.55      9.74 o
 -11  15   2        0.17        5.04      4.84 o
 -10  15   2       42.70       51.69      3.73 o
  -9  15   2      114.35      107.17      5.81 o
  -8  15   2        0.91        1.65      4.40 o
  -7  15   2      213.72      195.95      4.19 o
  -6  15   2      190.61      208.44      9.62 o
  -5  15   2       63.31       69.02      5.77 o
  -4  15   2      419.95      426.08     11.91 o
  -3  15   2     1383.24     1348.15     23.15 o
  -2  15   2        9.96        8.21      1.28 o
  -1  15   2      305.66      325.78      4.64 o
   0  15   2       86.43       90.89      2.53 o
   1  15   2     2042.39     2090.00     38.32 o
   2  15   2       34.70       45.26      2.96 o
   3  15   2       20.72       25.64      3.95 o
   4  15   2      158.43      136.61     10.03 o
   5  15   2        2.77        4.81      3.60 o
   6  15   2       79.79       73.73      5.09 o
   7  15   2       87.63       75.72      6.00 o
   8  15   2       33.32       31.03      5.43 o
   9  15   2        6.13        1.96      4.12 o
  10  15   2        0.03        6.78      8.63 o
  11  15   2        4.08       17.04      6.73 o
 -12  16   2        0.01       -3.03      8.10 o
 -11  16   2       18.40       23.79     13.02 o
 -10  16   2       19.70       20.92      6.35 o
  -9  16   2       23.94       19.79      3.02 o
  -8  16   2       29.61       28.37      2.46 o
  -7  16   2       30.63       32.28      6.08 o
  -6  16   2       10.45        7.08      6.33 o
  -5  16   2       17.07       10.68      5.06 o
  -4  16   2      201.20      196.67     14.77 o
  -3  16   2     1120.72     1111.52     20.04 o
  -2  16   2       25.23       45.46      2.87 o
  -1  16   2       89.72       98.48      2.97 o
   0  16   2      340.71      358.45      5.12 o
   1  16   2        5.07        2.53      1.87 o
   2  16   2      141.99      148.48      4.65 o
   3  16   2        3.93       10.13      3.45 o
   4  16   2       34.46       43.01      5.22 o
   5  16   2      741.95      731.60     14.02 o
   6  16   2      332.41      350.57      9.57 o
   7  16   2       65.64       65.93      6.24 o
   8  16   2        8.74        7.24      3.79 o
   9  16   2        6.61        8.00      5.95 o
  10  16   2       10.28        6.53      7.79 o
  11  16   2       76.84      107.90      9.51 o
 -12  17   2        1.37        1.00      8.06 o
 -11  17   2       16.76       24.38     10.20 o
 -10  17   2       30.43       30.30      3.19 o
  -9  17   2       84.15       78.12      6.13 o
  -8  17   2       17.93       22.39      2.11 o
  -7  17   2      161.09      153.88      9.48 o
  -6  17   2       26.60       38.34      6.55 o
  -5  17   2      187.79      194.77      8.78 o
  -4  17   2        8.57        7.29      4.57 o
  -3  17   2       13.31       12.06      2.90 o
  -2  17   2       39.57       52.27      4.62 o
  -1  17   2        3.38       11.27      2.01 o
   0  17   2       39.43       31.60      2.69 o
   1  17   2      374.70      445.19      7.75 o
   2  17   2       86.27       93.34      4.33 o
   3  17   2      154.84      172.48      8.57 o
   4  17   2      190.30      178.12      5.63 o
   5  17   2      561.65      574.63     12.67 o
   6  17   2       60.99       67.34      4.32 o
   7  17   2       78.91       72.96      7.71 o
   8  17   2        1.33       -3.31      3.67 o
   9  17   2        0.11        2.55      4.90 o
  10  17   2        0.04        3.45      5.03 o
 -12  18   2       31.29       23.74      9.21 o
 -11  18   2       31.76       28.61     10.13 o
 -10  18   2        7.58       12.54      7.57 o
  -9  18   2       49.36       42.36     12.16 o
  -8  18   2       39.95       33.64      6.75 o
  -7  18   2        0.81        3.56      6.44 o
  -6  18   2      490.94      480.19     15.60 o
  -5  18   2      214.52      182.53     15.81 o
  -4  18   2        8.55        4.45      3.14 o
  -3  18   2       24.77       27.73      3.10 o
  -2  18   2      152.02      149.92      4.08 o
  -1  18   2       30.81       31.75      2.13 o
   0  18   2       14.37       15.99      1.82 o
   1  18   2      185.87      189.75      4.62 o
   2  18   2        2.44        3.34      2.53 o
   3  18   2       12.99       17.69      4.14 o
   4  18   2      252.40      231.51      8.07 o
   5  18   2        2.32        6.44      3.71 o
   6  18   2       18.84       15.20      3.63 o
   7  18   2        0.50       -2.17      4.62 o
   8  18   2        0.81       -1.91      4.51 o
   9  18   2        1.16        5.05      3.92 o
  10  18   2        7.94        7.32      4.82 o
 -11  19   2      131.30      200.34     26.51 o
 -10  19   2       11.28       16.05      7.26 o
  -9  19   2       26.19       27.31      7.22 o
  -8  19   2       37.98       42.08      8.19 o
  -7  19   2       11.41       16.29      5.79 o
  -6  19   2        0.26        4.89      4.81 o
  -5  19   2       82.63      116.62      7.40 o
  -4  19   2     1349.18     1326.03     28.17 o
  -3  19   2        0.51       -0.22      1.15 o
  -2  19   2        0.98        0.44      1.96 o
  -1  19   2        0.85        3.62      1.92 o
   0  19   2       15.11       23.70      2.96 o
   1  19   2      111.96       99.39      3.57 o
   2  19   2       33.40       38.37      2.83 o
   3  19   2       23.29       28.21      5.00 o
   4  19   2        0.88        4.15      2.82 o
   5  19   2      111.25      113.26      5.92 o
   6  19   2       61.30       45.83      8.26 o
   7  19   2        3.24        5.84      3.97 o
   8  19   2        1.21        2.78      3.98 o
   9  19   2        0.44       -1.39      4.09 o
  10  19   2       75.63      100.32     12.14 o
 -11  20   2       13.10       28.59      9.90 o
 -10  20   2        8.78       -6.20      6.63 o
  -9  20   2        3.15       -0.62      5.54 o
  -8  20   2        0.47        0.61      6.08 o
  -7  20   2        4.07        5.96      5.23 o
  -6  20   2       79.57      109.99     11.33 o
  -5  20   2      236.15      214.33     10.13 o
  -4  20   2      442.98      436.88     12.14 o
  -3  20   2      760.23      783.17     10.11 o
  -2  20   2        1.77        1.06      2.50 o
  -1  20   2       25.88       26.58      2.11 o
   0  20   2        8.35        2.50      1.55 o
   1  20   2       66.87       80.36      3.93 o
   2  20   2       32.67       42.54      3.15 o
   3  20   2        1.58       -1.15      2.38 o
   4  20   2       58.57       56.95      5.15 o
   5  20   2      504.88      487.76     13.38 o
   6  20   2      255.05      212.39      8.21 o
   7  20   2        0.02       -2.10      3.11 o
   8  20   2        4.47       11.93      5.20 o
   9  20   2        0.20       -4.07      4.07 o
  10  20   2       11.62       12.78      5.81 o
 -11  21   2       47.41       57.22     11.68 o
 -10  21   2       13.00        9.32     12.57 o
  -9  21   2      190.33      211.32     16.76 o
  -8  21   2       75.61       76.45      8.55 o
  -7  21   2       91.94       51.08      7.19 o
  -6  21   2        3.47        3.37      5.00 o
  -5  21   2      512.11      474.67     13.52 o
  -4  21   2      426.81      377.34     10.74 o
  -3  21   2      393.95      379.32      7.69 o
  -2  21   2      219.75      220.56     10.18 o
  -1  21   2        2.25        0.37      1.79 o
   0  21   2      514.32      488.06      9.84 o
   1  21   2      120.30      110.17      3.99 o
   2  21   2       48.62       49.94      3.24 o
   3  21   2      155.31      171.94      6.69 o
   4  21   2      218.17      206.91      6.73 o
   5  21   2        9.94        6.23      3.92 o
   6  21   2       55.30       60.92      6.65 o
   7  21   2        0.95        2.69      3.62 o
   8  21   2       12.58        7.06      4.65 o
   9  21   2        6.61        3.00      4.00 o
  10  21   2        0.65       -2.58      9.84 o
 -11  22   2        3.74       -3.60     12.61 o
 -10  22   2        5.14        6.39      7.77 o
  -9  22   2        0.41       -6.38      6.38 o
  -8  22   2      189.97      187.75     18.14 o
  -7  22   2       48.34       34.86     10.68 o
  -6  22   2        3.38       -0.02      4.00 o
  -5  22   2       12.70       14.45      4.92 o
  -4  22   2      183.24      217.99      9.58 o
  -3  22   2        6.77        4.98      2.02 o
  -2  22   2       59.13       70.43      4.17 o
  -1  22   2       22.75       18.03      2.06 o
   0  22   2       23.49       24.45      2.74 o
   1  22   2       45.14       64.08      4.73 o
   2  22   2       28.33       46.31      3.85 o
   3  22   2      134.74      150.76      4.98 o
   4  22   2        1.83        4.08      3.20 o
   5  22   2        8.12        2.53      3.21 o
   6  22   2        0.67        2.95      3.43 o
   7  22   2        0.13       -1.01      3.39 o
   8  22   2       58.49       65.70      6.98 o
   9  22   2        0.07        6.82      4.29 o
 -10  23   2        0.06       -2.57      6.70 o
  -9  23   2        0.00        3.82      7.06 o
  -8  23   2       12.79       17.19      6.66 o
  -7  23   2       46.31       50.35     14.43 o
  -6  23   2      105.56      114.50     11.07 o
  -5  23   2      196.35      239.98      9.66 o
  -4  23   2      198.71      172.12     12.89 o
  -3  23   2        0.98        0.08      2.08 o
  -2  23   2       32.21       36.36      7.68 o
  -1  23   2       10.16       18.15      4.63 o
   0  23   2      176.66      202.51      8.30 o
   1  23   2       15.03        7.06      2.27 o
   2  23   2       10.51        8.52      2.56 o
   3  23   2        1.36       -0.05      3.41 o
   4  23   2        2.18        0.24      3.24 o
   5  23   2       11.42        6.35      3.83 o
   6  23   2      228.02      202.74      8.06 o
   7  23   2       22.35       18.36      4.22 o
   8  23   2       23.23       19.61      5.06 o
   9  23   2        2.03       -0.75      4.10 o
 -10  24   2       14.30       12.72      8.92 o
  -9  24   2        7.85        3.31      6.28 o
  -8  24   2        0.28       -5.43      5.43 o
  -7  24   2       56.66       69.77      8.25 o
  -6  24   2       11.88        4.90      4.45 o
  -5  24   2        2.87       -0.66      3.55 o
  -4  24   2      103.84      121.33     12.46 o
  -3  24   2       49.17       56.41      3.22 o
  -2  24   2        8.40        8.32      2.64 o
  -1  24   2      264.97      254.48      6.58 o
   0  24   2      328.23      302.11      7.79 o
   1  24   2       40.37       48.88      3.47 o
   2  24   2        0.11        2.38      2.69 o
   3  24   2        0.92        3.40      2.84 o
   4  24   2       22.42       20.27      3.35 o
   5  24   2       75.82       80.06      5.54 o
   6  24   2        1.05        6.21      3.70 o
   7  24   2        5.91        5.67      4.01 o
   8  24   2        5.51        9.47      4.47 o
   9  24   2        3.55        7.15      4.88 o
 -10  25   2        0.17        7.09      7.44 o
  -9  25   2       44.55       55.84      7.73 o
  -8  25   2       17.43       21.77      7.60 o
  -7  25   2       27.26       30.01      5.74 o
  -6  25   2        7.47        4.48      4.56 o
  -5  25   2        0.01        1.84      4.05 o
  -4  25   2        1.02        0.92      4.40 o
  -3  25   2      107.11      114.18      6.85 o
  -2  25   2        1.08       -2.63      3.18 o
  -1  25   2       38.98       32.66      3.26 o
   0  25   2       56.28       71.22      4.04 o
   1  25   2      938.24      882.65     15.79 o
   2  25   2       77.13       77.36      4.27 o
   3  25   2        2.59        0.15      2.94 o
   4  25   2       18.81       16.23      3.73 o
   5  25   2       10.59        9.33      2.92 o
   6  25   2       65.06       59.56      8.17 o
   7  25   2        7.10        6.95      4.14 o
   8  25   2        5.82        8.46      4.70 o
  -9  26   2       61.31       51.62      9.21 o
  -8  26   2       29.73       19.62      7.34 o
  -7  26   2        0.31       -0.50      4.53 o
  -6  26   2        0.99        1.85      4.52 o
  -5  26   2       28.05       22.43      4.77 o
  -4  26   2       47.81       49.99     11.84 o
  -3  26   2       77.10       87.73      5.23 o
  -2  26   2       18.35       24.04      4.77 o
  -1  26   2       53.65       54.95      3.92 o
   0  26   2      671.43      637.57     11.16 o
   1  26   2      343.28      348.60      7.88 o
   2  26   2        0.66        6.05      2.65 o
   3  26   2       12.51       11.35      3.11 o
   4  26   2       21.73       17.76      3.62 o
   5  26   2        0.30       -1.90      3.85 o
   6  26   2        6.65       12.61      4.43 o
   7  26   2        2.71        5.13      3.92 o
   8  26   2       24.74       22.62      5.76 o
  -9  27   2        0.68        4.80      6.60 o
  -8  27   2        0.15       -5.29      5.58 o
  -7  27   2        6.25        4.52      5.13 o
  -6  27   2       22.21       28.39      6.81 o
  -5  27   2       20.91       16.90      7.21 o
  -4  27   2       12.42        7.82      5.11 o
  -3  27   2       16.90       11.96      2.15 o
  -2  27   2       13.06       11.48      2.71 o
  -1  27   2        0.14        1.83      2.99 o
   0  27   2       10.44       14.67      2.85 o
   1  27   2      211.77      184.04      7.21 o
   2  27   2       38.23       24.36      4.20 o
   3  27   2        4.60       10.27      3.23 o
   4  27   2        7.14        7.27      3.15 o
   5  27   2       10.38       12.02      3.22 o
   6  27   2        0.01        4.46      3.13 o
   7  27   2        9.39        8.12      4.41 o
  -8  28   2       57.32       66.64      9.87 o
  -7  28   2        0.13        0.58      4.81 o
  -6  28   2        7.86        1.04      4.17 o
  -5  28   2       10.43        6.13      6.04 o
  -4  28   2        3.04       -3.31      4.36 o
  -3  28   2       21.96       22.92      3.17 o
  -2  28   2       77.96       97.73      4.60 o
  -1  28   2        0.40        2.22      3.38 o
   0  28   2       79.22       95.67      9.15 o
   1  28   2        4.22        1.78      2.82 o
   2  28   2       24.75       19.47      3.22 o
   3  28   2       13.32        8.60      3.13 o
   4  28   2        0.03       -2.08      3.31 o
   5  28   2        4.25        2.44      4.54 o
   6  28   2       24.96       18.46      3.99 o
   7  28   2        0.09        2.02      3.10 o
  -8  29   2        0.00       -1.66      6.50 o
  -7  29   2        2.10        7.59      6.48 o
  -6  29   2        7.71        4.47      5.75 o
  -5  29   2       61.18       84.40     18.40 o
  -4  29   2       18.18       10.17      5.90 o
  -3  29   2        1.07        1.56      1.91 o
  -2  29   2        5.12        3.03      2.40 o
  -1  29   2       53.86       63.28      7.10 o
   0  29   2       35.85       35.92      4.15 o
   1  29   2       90.55       71.58     10.11 o
   2  29   2        2.70        3.62      2.73 o
   3  29   2        1.55        3.73      3.12 o
   4  29   2        9.22        9.15      3.44 o
   5  29   2        0.00       -2.53      3.56 o
   6  29   2       42.43       24.16      4.30 o
   7  29   2       18.94        7.05     14.42 o
  -7  30   2       10.89       18.04      5.88 o
  -6  30   2        8.74        2.56      5.70 o
  -5  30   2        5.09        9.91      5.38 o
  -4  30   2       21.20        7.63      5.97 o
  -3  30   2       57.59       56.91      6.52 o
  -2  30   2       13.72       11.04      2.61 o
  -1  30   2       37.60       46.00      3.87 o
   0  30   2       31.89       39.93      5.61 o
   1  30   2       20.60       19.68      4.38 o
   2  30   2       32.77       40.59      4.67 o
   3  30   2       45.20       49.11      3.81 o
   4  30   2        0.70        3.32      3.18 o
   5  30   2       30.07       18.43      4.62 o
   6  30   2        6.94        2.57      3.93 o
  -7  31   2        4.21       10.80      7.13 o
  -6  31   2       23.26       28.23      6.76 o
  -5  31   2        2.04        2.51      6.00 o
  -4  31   2       27.43       28.46      6.18 o
  -3  31   2       85.81       99.42      8.37 o
  -2  31   2       64.92       65.64      4.14 o
  -1  31   2        4.49        1.54      2.64 o
   0  31   2       35.23       32.21      4.72 o
   1  31   2       15.65       13.82      5.41 o
   2  31   2       43.41       27.82      3.66 o
   3  31   2        0.37        1.10      3.26 o
   4  31   2        4.89        3.66      3.29 o
   5  31   2        1.49        1.19      3.12 o
  -6  32   2       27.50       45.13     10.99 o
  -5  32   2       39.41       27.51      9.44 o
  -4  32   2        7.77        9.06      9.06 o
  -3  32   2        2.27       12.75      5.35 o
  -2  32   2       62.17       80.67      7.09 o
  -1  32   2        7.69        3.26      2.90 o
   0  32   2       13.01        8.82      4.48 o
   1  32   2       18.09       18.38      4.76 o
   2  32   2        8.79        6.83      3.87 o
   3  32   2        4.13        1.85      3.04 o
   4  32   2       22.79       22.05      3.82 o
   5  32   2        7.81        3.02      3.49 o
  -5  33   2        1.71        5.60      8.07 o
  -4  33   2        3.27       -0.39      4.87 o
  -3  33   2        1.69        5.41      5.98 o
  -2  33   2       41.76       52.18      9.06 o
  -1  33   2        1.97        3.46      5.69 o
   0  33   2        3.34        1.80      4.55 o
   1  33   2        0.00       -1.56      4.23 o
   2  33   2        0.06       -2.53      3.02 o
   3  33   2       49.15       45.65      6.09 o
   4  33   2        0.16       -0.21      3.40 o
  -4  34   2        4.17       -1.57      5.26 o
  -3  34   2       42.46       36.16      7.64 o
  -2  34   2       27.75       43.55     16.29 o
  -1  34   2       35.41       27.58      5.68 o
   0  34   2        2.22        2.86      6.48 o
   1  34   2        0.36        1.61      3.61 o
   2  34   2        1.49       -1.47      4.68 o
   3  34   2        3.21        6.14      3.93 o
  -3  35   2        1.25       -1.16     10.52 o
  -2  35   2        2.95        0.68      4.24 o
  -1  35   2       17.52       18.37      5.25 o
   0  35   2        0.83       -4.93      4.93 o
   1  35   2        1.48        0.52      4.76 o
 -13   1   3      109.51      109.80     10.37 o
 -12   1   3        8.37        1.01      3.95 o
 -11   1   3      199.45      204.08      8.53 o
 -10   1   3      142.12      134.93      8.72 o
  -9   1   3        7.80       15.18      3.57 o
  -8   1   3       16.17       17.56      4.09 o
  -7   1   3      142.43      146.83      4.77 o
  -6   1   3      194.36      167.67      4.79 o
  -5   1   3      153.79      141.75      4.73 o
  -4   1   3      505.07      468.59     16.93 o
  -3   1   3      131.30      152.25      4.65 o
  -2   1   3       26.55       31.62      2.39 o
  -1   1   3      942.84      818.43      8.94 o
   0   1   3      203.71      204.06      3.83 o
   1   1   3       49.49       66.85      4.66 o
   2   1   3     1749.60     1713.01     32.12 o
   3   1   3     1610.48     1539.48     27.74 o
   4   1   3      621.64      597.83     12.53 o
   5   1   3      502.36      537.11     14.85 o
   6   1   3      170.23      178.07      8.16 o
   7   1   3       71.28       74.91      6.22 o
   8   1   3      488.55      495.89     15.03 o
   9   1   3       34.55       29.06      7.18 o
  10   1   3        3.22        2.99      5.00 o
  11   1   3       30.22       30.23      8.54 o
 -13   2   3       12.29       12.82      5.23 o
 -12   2   3      133.26      131.63     10.68 o
 -11   2   3       44.49       31.75      4.75 o
 -10   2   3      221.81      244.55      8.48 o
  -9   2   3      120.55      114.59      6.01 o
  -8   2   3        7.45       10.63      3.40 o
  -7   2   3     1316.99     1284.16     22.04 o
  -6   2   3        0.01        1.77      2.16 o
  -5   2   3     4179.34     4054.93     82.24 o
  -4   2   3     2181.23     2147.13     52.02 o
  -3   2   3     2933.49     2875.80     59.39 o
  -2   2   3      508.49      440.84     12.33 o
  -1   2   3     7252.27     7421.17    122.34 o
   0   2   3      130.67       71.37      3.30 o
   1   2   3     1570.46     1543.79     26.96 o
   2   2   3     6152.87     6336.36    152.38 o
   3   2   3        0.08        5.34      3.56 o
   4   2   3       13.20       11.14      3.51 o
   5   2   3      170.17      166.78      6.71 o
   6   2   3       39.55       55.19      6.44 o
   7   2   3       28.02       32.32      5.20 o
   8   2   3       45.81       35.11      5.87 o
   9   2   3        1.98        6.09      5.37 o
  10   2   3       33.64       42.79      9.74 o
  11   2   3       11.81        6.61      5.85 o
 -13   3   3      255.17      268.49     12.71 o
 -12   3   3       47.20       61.91     10.56 o
 -11   3   3        1.12       -2.97      3.39 o
 -10   3   3       56.20       60.08      4.52 o
  -9   3   3       31.84       37.55      4.09 o
  -8   3   3      172.11      186.87      7.90 o
  -7   3   3      623.99      581.30     12.43 o
  -6   3   3       38.75       31.20      2.57 o
  -5   3   3     1258.02     1210.00     18.58 o
  -4   3   3      299.26      224.44      8.60 o
  -3   3   3     5377.79     5694.30    126.99 o
  -2   3   3      227.14      255.85      7.79 o
  -1   3   3      106.22      141.28      4.30 o
   0   3   3       10.18       13.21      1.79 o
   1   3   3      183.47      150.08      5.83 o
   2   3   3        6.11       14.29      3.57 o
   3   3   3       97.93      108.73      5.42 o
   4   3   3        1.32        6.75      3.53 o
   5   3   3        8.80       17.08      5.11 o
   6   3   3      403.89      395.64     12.28 o
   7   3   3        8.04       12.12      4.83 o
   8   3   3      260.58      247.55     14.33 o
   9   3   3       37.21       38.52      6.76 o
  10   3   3       19.86       16.51      6.25 o
  11   3   3       55.03       80.32     15.70 o
 -13   4   3      139.21      148.22      8.61 o
 -12   4   3      218.07      190.31      8.96 o
 -11   4   3       11.36        8.64      3.57 o
 -10   4   3       47.15       38.26      3.97 o
  -9   4   3       18.69       11.31      3.20 o
  -8   4   3      240.28      252.33      8.97 o
  -7   4   3        0.28       -0.56      2.51 o
  -6   4   3     2327.01     2292.12     40.47 o
  -5   4   3      668.23      673.58     10.72 o
  -4   4   3       12.26        7.68      1.91 o
  -3   4   3     3241.06     3258.48     59.42 o
  -2   4   3     2029.05     2120.57     50.40 o
  -1   4   3       46.34       41.89      2.58 o
   0   4   3     1069.78      990.80     15.45 o
   1   4   3      719.95      726.48     11.77 o
   2   4   3      962.53      954.56     18.05 o
   3   4   3      437.45      448.30     10.43 o
   4   4   3      141.96      155.93      6.57 o
   5   4   3       55.25       74.17      5.75 o
   6   4   3      331.65      318.48     11.91 o
   7   4   3      185.26      197.16      9.48 o
   8   4   3      306.80      240.72     13.73 o
   9   4   3        1.84       -0.16      4.34 o
  10   4   3        0.61       -0.61      4.84 o
  11   4   3       43.73       55.43      8.37 o
 -13   5   3       67.35      291.06     62.78 o
 -12   5   3       31.94       30.39      4.90 o
 -11   5   3       40.86       27.86      4.09 o
 -10   5   3        7.54        8.91      3.57 o
  -9   5   3       64.31       69.37      6.57 o
  -8   5   3       58.48       63.73      5.34 o
  -7   5   3      969.03      996.44     17.58 o
  -6   5   3      175.53      181.71      6.52 o
  -5   5   3       57.01       46.67      2.68 o
  -4   5   3      192.72      188.60      7.80 o
  -3   5   3      757.33      684.71     10.07 o
  -2   5   3      488.03      555.12     16.87 o
  -1   5   3      397.19      309.91      5.91 o
   0   5   3        1.62        1.14      2.28 o
   1   5   3        0.10        2.27      2.26 o
   2   5   3      113.36      129.41      4.96 o
   3   5   3       36.16       38.09      4.02 o
   4   5   3      463.05      512.55     11.23 o
   5   5   3      242.72      259.66     10.65 o
   6   5   3      275.35      295.09     12.28 o
   7   5   3      439.37      407.59     13.72 o
   8   5   3       71.39       71.17      8.70 o
   9   5   3        4.49        3.13      6.78 o
  10   5   3       10.39        3.29      5.69 o
  11   5   3        6.05       11.25      7.50 o
 -13   6   3       32.95       25.86      6.37 o
 -12   6   3        3.53        9.08      5.07 o
 -11   6   3        8.52        9.81      4.67 o
 -10   6   3       29.22       42.09      8.53 o
  -9   6   3       93.36       88.14      9.42 o
  -8   6   3       18.95       19.47      3.26 o
  -7   6   3       77.19       86.89      3.90 o
  -6   6   3      189.48      167.55      4.29 o
  -5   6   3       32.18       31.91      2.42 o
  -4   6   3        5.14       15.33      2.01 o
  -3   6   3      543.40      538.06      9.07 o
  -2   6   3      132.17      129.84      4.04 o
  -1   6   3      348.43      404.64      6.59 o
   0   6   3     1640.73     1547.41     23.20 o
   1   6   3     1375.64     1257.06     20.27 o
   2   6   3      920.85      900.83     18.37 o
   3   6   3      273.59      285.18      7.37 o
   4   6   3      225.67      235.74      7.79 o
   5   6   3      120.00      129.99      6.13 o
   6   6   3     1536.04     1547.74     33.23 o
   7   6   3        6.34        8.20      4.88 o
   8   6   3       10.95       15.76      5.01 o
   9   6   3      127.31      146.32      9.24 o
  10   6   3       29.70       27.04      8.57 o
  11   6   3        2.50       -6.80      6.80 o
 -13   7   3        5.25       10.87      5.00 o
 -12   7   3       15.83       15.26      5.89 o
 -11   7   3        9.38        6.73      4.28 o
 -10   7   3        0.85        4.73      3.72 o
  -9   7   3     1025.55      909.37     19.02 o
  -8   7   3      197.08      192.61      5.03 o
  -7   7   3      124.30      133.26      3.80 o
  -6   7   3       40.16       54.23      3.02 o
  -5   7   3      232.84      261.73      6.89 o
  -4   7   3       88.22      106.77      2.78 o
  -3   7   3     5682.58     5946.64    116.44 o
  -2   7   3        1.29       -1.58      1.85 o
  -1   7   3     1194.59     1105.00     15.41 o
   0   7   3       63.58       64.95      3.90 o
   1   7   3       28.10       67.80      3.32 o
   2   7   3     2322.75     2305.52     43.44 o
   3   7   3      465.89      473.83     11.70 o
   4   7   3       74.37       82.84      8.31 o
   5   7   3       10.03       12.52      3.72 o
   6   7   3     1440.79     1324.64     32.69 o
   7   7   3     1072.10      964.36     26.76 o
   8   7   3       50.90       57.66      8.55 o
   9   7   3       81.45       75.49      7.44 o
  10   7   3       41.40       47.77      7.55 o
  11   7   3       10.54       19.31      7.59 o
 -13   8   3        4.46        8.47      4.55 o
 -12   8   3        3.40        1.06      5.31 o
 -11   8   3        8.97        5.79      3.24 o
 -10   8   3       85.94       93.84      6.76 o
  -9   8   3       13.28       11.32      3.83 o
  -8   8   3       89.25       85.71      3.43 o
  -7   8   3      105.32       98.55      4.44 o
  -6   8   3      135.98      133.36      4.35 o
  -5   8   3      400.68      394.43     18.30 o
  -4   8   3      409.44      465.96      6.07 o
  -3   8   3      159.83      191.90      3.89 o
  -2   8   3        3.97        5.86      2.17 o
  -1   8   3        0.00        1.64      1.62 o
   0   8   3       62.95       61.65      2.04 o
   1   8   3      391.13      368.82      8.08 o
   2   8   3      339.39      319.84      9.01 o
   3   8   3      498.44      462.29     10.80 o
   4   8   3      139.89      144.78      8.23 o
   5   8   3        8.44       12.37      3.70 o
   6   8   3       34.54       29.85      4.91 o
   7   8   3      696.14      695.97     18.20 o
   8   8   3       67.43       55.90      7.56 o
   9   8   3        0.08        1.34      5.66 o
  10   8   3       28.18       27.38      8.19 o
  11   8   3        0.03        0.20      6.42 o
 -13   9   3        0.10       -2.83      4.86 o
 -12   9   3       40.60       28.97      4.78 o
 -11   9   3       12.88       10.06      3.68 o
 -10   9   3        9.17        7.72      3.14 o
  -9   9   3        3.89        4.98      3.42 o
  -8   9   3      249.54      261.27      6.18 o
  -7   9   3      125.95      132.59      4.32 o
  -6   9   3       25.94       32.07      2.90 o
  -5   9   3       45.14       45.29      2.06 o
  -4   9   3     1343.81     1362.78     16.70 o
  -3   9   3       14.83       23.46      1.85 o
  -2   9   3        3.79        0.26      1.31 o
  -1   9   3     1549.46     1595.32     25.09 o
   0   9   3       43.34       37.42      1.68 o
   1   9   3        9.09       12.71      3.09 o
   2   9   3      377.76      352.36      7.14 o
   3   9   3        9.45       17.94      3.93 o
   4   9   3      286.23      259.26      7.95 o
   5   9   3      157.39      165.02      7.09 o
   6   9   3      621.78      567.18     14.39 o
   7   9   3       82.45       82.87     16.95 o
   8   9   3      100.57       69.62      9.00 o
   9   9   3       12.22       14.75      7.10 o
  10   9   3        3.95       -1.46      4.86 o
  11   9   3        7.03       13.80      6.57 o
 -13  10   3       36.19       23.14      6.26 o
 -12  10   3       83.00       80.82      5.96 o
 -11  10   3        8.40        6.09      4.23 o
 -10  10   3       89.43       92.79      7.20 o
  -9  10   3       21.17       24.59      3.78 o
  -8  10   3       38.31       46.48      4.10 o
  -7  10   3      323.44      345.05      6.45 o
  -6  10   3       68.15       80.81      8.26 o
  -5  10   3       37.03       43.58      4.68 o
  -4  10   3       37.17       19.06      5.09 o
  -3  10   3      192.33      202.41      9.80 o
  -2  10   3     1685.22     1707.54     20.82 o
  -1  10   3       72.78       76.54      4.99 o
   0  10   3     1932.32     2023.48     27.15 o
   1  10   3     2258.07     2536.19     75.59 o
   2  10   3       44.78       47.06      3.31 o
   3  10   3      253.67      259.46     11.00 o
   4  10   3     1347.38     1328.04     30.98 o
   5  10   3       42.27       48.57      5.57 o
   6  10   3      281.35      280.12     13.15 o
   7  10   3      110.43       98.28      6.73 o
   8  10   3       10.46       11.21      5.37 o
   9  10   3       11.46       17.78      6.79 o
  10  10   3        4.85        9.73      6.22 o
  11  10   3        0.24       -3.17      6.07 o
 -13  11   3        0.43        4.47     10.38 o
 -12  11   3        1.61        0.44      5.10 o
 -11  11   3       22.43       21.97      3.89 o
 -10  11   3        2.48        2.99      3.87 o
  -9  11   3      133.02      132.49      4.56 o
  -8  11   3       80.44       74.62      4.60 o
  -7  11   3        4.29        4.05      2.02 o
  -6  11   3      241.39      200.93     11.30 o
  -5  11   3      110.60      110.72     10.27 o
  -4  11   3       35.69       57.33      4.78 o
  -3  11   3      275.33      306.73     12.82 o
  -2  11   3       42.17       43.46      3.06 o
  -1  11   3      611.02      605.05     10.05 o
   0  11   3       17.76       16.47      1.90 o
   1  11   3      617.93      624.00      9.61 o
   2  11   3      125.50      154.06      6.23 o
   3  11   3      165.33      187.38      7.72 o
   4  11   3        0.48        7.21      3.26 o
   5  11   3       16.41       24.42      4.03 o
   6  11   3       37.34       47.85      6.05 o
   7  11   3      142.33      128.33      7.85 o
   8  11   3        2.48       -4.64      4.64 o
   9  11   3       22.69       22.68      5.49 o
  10  11   3       13.93       27.86      7.55 o
  11  11   3        4.97        7.78      5.81 o
 -13  12   3       11.11       17.01     13.08 o
 -12  12   3        0.14       -4.71      4.71 o
 -11  12   3        4.51        7.60      5.02 o
 -10  12   3        0.02        0.43      2.68 o
  -9  12   3        7.22        9.38      2.13 o
  -8  12   3      145.29      126.88      3.26 o
  -7  12   3        9.97        7.14      2.34 o
  -6  12   3      249.35      228.43     11.85 o
  -5  12   3      181.54      170.73      7.61 o
  -4  12   3        3.06        2.64      3.38 o
  -3  12   3      167.41      159.79     14.40 o
  -2  12   3      319.37      374.72      4.56 o
  -1  12   3     1834.74     2137.85     27.23 o
   0  12   3        6.18        0.30      1.14 o
   1  12   3     2803.82     2888.11     49.30 o
   2  12   3      115.41      120.84      5.85 o
   3  12   3      190.93      193.49      6.46 o
   4  12   3       66.73       55.93      5.41 o
   5  12   3       86.25      109.41      5.84 o
   6  12   3        2.53        2.11      3.89 o
   7  12   3       57.58       48.02      6.95 o
   8  12   3       13.80       18.70      5.57 o
   9  12   3       51.76       47.12      6.53 o
  10  12   3        7.90        9.12      5.94 o
  11  12   3       11.29       14.29      6.24 o
 -13  13   3        0.08       -9.97      9.97 o
 -12  13   3       11.40       17.63      8.81 o
 -11  13   3        4.76        5.49      4.80 o
 -10  13   3       23.27       22.73      3.47 o
  -9  13   3        9.57       12.91      2.78 o
  -8  13   3       67.10       67.62      4.37 o
  -7  13   3       12.85       15.62      5.73 o
  -6  13   3      205.96      182.56     11.02 o
  -5  13   3        1.40       -0.35      4.05 o
  -4  13   3       83.36       86.11     14.81 o
  -3  13   3      536.97      536.32     11.32 o
  -2  13   3     1196.71     1325.14     15.73 o
  -1  13   3       29.50       22.55      1.79 o
   0  13   3      354.85      282.57      5.88 o
   1  13   3        8.99        5.28      1.67 o
   2  13   3      243.87      230.47      5.97 o
   3  13   3      111.32      129.33      4.36 o
   4  13   3      551.01      555.01     16.92 o
   5  13   3      377.95      361.71     11.11 o
   6  13   3      106.12       88.71     16.21 o
   7  13   3      160.98      148.84     12.57 o
   8  13   3       84.56       92.81      6.83 o
   9  13   3        0.22        0.57      4.79 o
  10  13   3       30.67       31.85      6.42 o
 -12  14   3       12.78       28.00     10.65 o
 -11  14   3       39.86       37.43      3.88 o
 -10  14   3       53.47       49.07      5.77 o
  -9  14   3      226.11      216.62      8.03 o
  -8  14   3       71.56       81.38      9.15 o
  -7  14   3      306.66      294.97     11.98 o
  -6  14   3      526.32      516.53     15.24 o
  -5  14   3      126.09      133.33      9.45 o
  -4  14   3       86.15       81.20      7.31 o
  -3  14   3      148.99      137.85      5.38 o
  -2  14   3      155.88      172.63      4.00 o
  -1  14   3        7.40        7.28      2.03 o
   0  14   3       48.36       64.23      2.61 o
   1  14   3      312.05      328.00      7.06 o
   2  14   3      142.78      135.17      5.75 o
   3  14   3      270.19      284.81      7.19 o
   4  14   3       28.01       33.90      5.15 o
   5  14   3      259.74      232.66      8.89 o
   6  14   3       88.45       74.87      5.60 o
   7  14   3      303.93      300.53     10.34 o
   8  14   3       21.67       23.16      8.64 o
   9  14   3        7.60        8.91      4.96 o
  10  14   3        4.71       10.99     10.55 o
 -12  15   3        0.00       -3.50      7.59 o
 -11  15   3       19.29       12.92      9.09 o
 -10  15   3       83.22       65.27      7.56 o
  -9  15   3        1.52        3.65      6.29 o
  -8  15   3       14.61       17.06      5.67 o
  -7  15   3      228.54      227.03     24.67 o
  -6  15   3        9.85        9.93      4.96 o
  -5  15   3       17.77       22.13      5.89 o
  -4  15   3        7.43        6.08      2.86 o
  -3  15   3      238.98      223.99      5.97 o
  -2  15   3       13.35       13.52      1.33 o
  -1  15   3      311.86      315.17      6.87 o
   0  15   3      483.43      543.81      9.59 o
   1  15   3      827.97      844.02     13.10 o
   2  15   3       14.47       17.39      3.03 o
   3  15   3      595.12      570.70     12.08 o
   4  15   3      729.72      711.75     13.40 o
   5  15   3      122.30      134.99      8.00 o
   6  15   3       90.01       95.36      6.13 o
   7  15   3       14.71        7.62      5.16 o
   8  15   3       54.97       68.50      9.18 o
   9  15   3        2.20        6.53      5.21 o
  10  15   3        0.22       -3.45      9.27 o
 -12  16   3       76.08       88.33     12.82 o
 -11  16   3       63.65       46.92     12.11 o
 -10  16   3        0.06       -6.91      6.91 o
  -9  16   3       32.08       29.75      6.70 o
  -8  16   3       40.83       38.94      6.75 o
  -7  16   3      524.92      466.02     18.22 o
  -6  16   3       88.09      114.42      9.17 o
  -5  16   3      256.33      249.51     12.88 o
  -4  16   3        1.18        1.92      3.14 o
  -3  16   3      230.25      225.36      7.14 o
  -2  16   3      331.49      324.19      4.39 o
  -1  16   3       31.07       29.54      3.79 o
   0  16   3      463.91      465.52      7.75 o
   1  16   3       83.51       90.30      5.23 o
   2  16   3      143.57      155.52      5.53 o
   3  16   3      172.57      159.51      5.17 o
   4  16   3      112.27      126.06      5.02 o
   5  16   3      741.35      723.86     15.66 o
   6  16   3        1.61        8.73      5.66 o
   7  16   3      114.19      111.40     10.16 o
   8  16   3       13.28        8.33      5.15 o
   9  16   3        0.02        0.42      5.96 o
  10  16   3        6.12       13.04      6.23 o
 -12  17   3       14.92        7.58      8.09 o
 -11  17   3       88.48       93.02     14.97 o
 -10  17   3       20.18       37.01     10.21 o
  -9  17   3       13.14       28.08      6.84 o
  -8  17   3       20.14       14.34      7.57 o
  -7  17   3       10.31        6.43      5.41 o
  -6  17   3      148.94      132.30     10.54 o
  -5  17   3      295.99      303.78     11.53 o
  -4  17   3       70.72       79.10      5.05 o
  -3  17   3        6.50        0.77      3.00 o
  -2  17   3       77.15       79.18      3.68 o
  -1  17   3        1.35        1.89      1.29 o
   0  17   3      601.36      594.56      8.92 o
   1  17   3      109.06       93.87      5.40 o
   2  17   3       82.61       87.70      3.68 o
   3  17   3      449.83      410.87      9.01 o
   4  17   3     1342.62     1281.20     32.33 o
   5  17   3       53.67       42.51      4.13 o
   6  17   3        6.51        7.54      3.87 o
   7  17   3        0.56        9.19      4.74 o
   8  17   3       15.97       20.26      5.16 o
   9  17   3        6.08       10.74      6.29 o
  10  17   3       37.61       54.60     13.96 o
 -12  18   3       46.41       44.81     11.06 o
 -11  18   3      134.12      140.64     21.23 o
 -10  18   3        7.68       17.03      7.95 o
  -9  18   3        2.08        3.79      8.57 o
  -8  18   3      359.18      355.21     16.79 o
  -7  18   3      702.49      642.24     22.78 o
  -6  18   3      348.47      338.35     14.77 o
  -5  18   3      173.41      170.33      7.52 o
  -4  18   3       60.25       79.02      6.31 o
  -3  18   3       46.04       44.01      5.59 o
  -2  18   3      140.04      148.15      3.45 o
  -1  18   3        2.61        1.80      1.47 o
   0  18   3        0.22       -1.28      2.84 o
   1  18   3        5.56        5.28      1.96 o
   2  18   3        1.39        1.06      2.49 o
   3  18   3        2.37        2.48      3.57 o
   4  18   3      385.80      350.61      8.79 o
   5  18   3       12.65       19.76      3.39 o
   6  18   3        0.00       -2.29      4.16 o
   7  18   3        3.86        6.85      3.66 o
   8  18   3       41.83       50.51      8.81 o
   9  18   3       20.28        3.36      4.84 o
  10  18   3       91.32      111.53      9.80 o
 -11  19   3       59.30       66.83     11.79 o
 -10  19   3       86.06      129.51     12.71 o
  -9  19   3        0.17       -6.04      6.04 o
  -8  19   3       25.74       34.07      8.25 o
  -7  19   3        6.00        5.84      5.50 o
  -6  19   3      274.83      261.66     22.98 o
  -5  19   3      109.37      127.02     15.12 o
  -4  19   3       97.05      104.85     10.60 o
  -3  19   3      177.13      226.58      7.73 o
  -2  19   3      109.62      118.22      2.98 o
  -1  19   3        3.81        2.56      1.56 o
   0  19   3        3.46        5.30      1.92 o
   1  19   3      173.54      166.61      4.57 o
   2  19   3      235.43      222.06      5.59 o
   3  19   3      668.48      651.73     12.98 o
   4  19   3       32.46       23.37      3.49 o
   5  19   3       29.28       23.37      3.82 o
   6  19   3        6.82       -3.76      5.06 o
   7  19   3        0.09       -2.83      3.76 o
   8  19   3       12.47        4.21      4.25 o
   9  19   3       18.20       10.48      4.60 o
 -11  20   3      127.45      156.55     17.51 o
 -10  20   3        8.49       10.59      8.24 o
  -9  20   3       12.25       20.16      7.83 o
  -8  20   3       29.07       23.12      8.11 o
  -7  20   3       21.53       17.86      6.21 o
  -6  20   3      657.14      595.46     22.36 o
  -5  20   3      526.07      526.35     21.45 o
  -4  20   3        1.81       -3.95      3.95 o
  -3  20   3      358.32      364.04      9.80 o
  -2  20   3      114.66      125.43      6.15 o
  -1  20   3       39.32       57.39      5.56 o
   0  20   3        6.69        9.49      2.13 o
   1  20   3       12.36       13.81      2.41 o
   2  20   3        3.46        6.95      3.31 o
   3  20   3       20.34       22.49      3.13 o
   4  20   3        1.37       -1.36      3.27 o
   5  20   3       72.97       65.85      7.79 o
   6  20   3       15.72       13.30      4.02 o
   7  20   3        4.02        0.99      3.44 o
   8  20   3        0.79        0.14      4.24 o
   9  20   3       41.90       15.80      9.98 o
 -11  21   3        5.00       13.70     10.67 o
 -10  21   3        7.79       11.83      8.17 o
  -9  21   3       24.46       15.93      6.94 o
  -8  21   3        4.10       11.14      6.32 o
  -7  21   3       49.14       58.25     10.41 o
  -6  21   3       31.05       29.51      4.95 o
  -5  21   3      334.69      335.31     13.51 o
  -4  21   3       25.80       33.37      4.14 o
  -3  21   3       24.30       36.76      3.81 o
  -2  21   3        2.54        2.61      2.27 o
  -1  21   3      263.64      258.78      7.83 o
   0  21   3       32.05       19.88      2.82 o
   1  21   3      135.19      152.15      7.50 o
   2  21   3      346.73      336.33      7.78 o
   3  21   3       52.58       57.80      4.36 o
   4  21   3       26.42       35.50      4.43 o
   5  21   3      278.64      260.76     15.16 o
   6  21   3        1.48        2.94      3.75 o
   7  21   3        0.23       -4.23      5.17 o
   8  21   3        6.98        3.06      4.78 o
   9  21   3       16.14       25.59      5.77 o
 -11  22   3        3.42        4.85     11.17 o
 -10  22   3       10.21        3.72      7.58 o
  -9  22   3       34.48       42.02      8.28 o
  -8  22   3       29.94       23.33      6.96 o
  -7  22   3      191.04      201.72     11.30 o
  -6  22   3      276.20      264.53     10.31 o
  -5  22   3       13.42       20.41      4.74 o
  -4  22   3        9.48        7.99      4.92 o
  -3  22   3       26.89       29.27      5.16 o
  -2  22   3        1.30        0.05      2.06 o
  -1  22   3      430.39      375.30      8.88 o
   0  22   3       26.16       21.64      3.08 o
   1  22   3       20.96       12.58      2.42 o
   2  22   3       58.05       63.22      4.36 o
   3  22   3        2.96        6.21      2.78 o
   4  22   3        5.26        5.82      3.43 o
   5  22   3       16.55       20.97      5.16 o
   6  22   3       37.26       49.54      7.98 o
   7  22   3        8.76        7.88      4.73 o
   8  22   3        0.81       -4.46      4.46 o
   9  22   3        1.00        9.04     18.74 o
 -10  23   3       23.42       11.94      8.55 o
  -9  23   3        4.68        9.26      6.81 o
  -8  23   3       65.73       64.07     13.20 o
  -7  23   3        0.58        2.84      4.52 o
  -6  23   3       64.82       72.57      6.31 o
  -5  23   3       10.23        6.25      6.91 o
  -4  23   3       59.53       68.97      6.60 o
  -3  23   3      199.37      224.88      8.58 o
  -2  23   3      602.77      616.90     11.27 o
  -1  23   3       15.75       19.60      2.98 o
   0  23   3      223.90      217.21      7.17 o
   1  23   3      112.29      114.00      4.77 o
   2  23   3        2.27        2.58      2.80 o
   3  23   3        7.38        8.48      3.63 o
   4  23   3        2.84        1.86      3.13 o
   5  23   3       15.09       16.70      4.12 o
   6  23   3       37.76       41.63      4.77 o
   7  23   3        1.10       -5.47      5.47 o
   8  23   3        4.52        5.49      4.46 o
 -10  24   3       44.25       43.57      9.60 o
  -9  24   3       48.76       49.35      9.07 o
  -8  24   3        7.62        1.84      5.71 o
  -7  24   3      111.86      105.49     12.36 o
  -6  24   3        1.81       -2.47      4.64 o
  -5  24   3        1.54       -4.36      4.36 o
  -4  24   3        3.89       11.49      5.96 o
  -3  24   3       31.32       32.59      6.31 o
  -2  24   3        1.83        2.98      1.94 o
  -1  24   3      240.39      234.07      5.26 o
   0  24   3        1.08        4.96      2.74 o
   1  24   3      302.49      285.77      8.10 o
   2  24   3      101.92      115.70      8.97 o
   3  24   3        2.13        2.03      2.60 o
   4  24   3        1.07        4.84      3.54 o
   5  24   3       14.77       15.72      5.15 o
   6  24   3       14.10       15.68      4.52 o
   7  24   3        0.99        2.73      5.72 o
   8  24   3       16.09       18.37      6.13 o
 -10  25   3        0.08        0.70      8.19 o
  -9  25   3       18.94       21.13      6.85 o
  -8  25   3        7.69       10.18      6.15 o
  -7  25   3       23.21       22.94      5.60 o
  -6  25   3        0.00        2.90      4.73 o
  -5  25   3      148.96      150.12     12.40 o
  -4  25   3       20.77       15.38      4.45 o
  -3  25   3       20.79       27.46      4.01 o
  -2  25   3      158.55      142.62      5.50 o
  -1  25   3       21.48       16.30      3.04 o
   0  25   3        5.33        8.21      3.16 o
   1  25   3        0.18        2.04      2.40 o
   2  25   3       15.23       16.76      3.38 o
   3  25   3       55.87       54.23      5.54 o
   4  25   3        0.87        2.04      3.39 o
   5  25   3       13.66       17.73      3.95 o
   6  25   3      119.58      145.61      7.08 o
   7  25   3        0.11       -0.18      4.36 o
   8  25   3        0.53       16.17      9.13 o
  -9  26   3       14.00       25.89      7.15 o
  -8  26   3        5.52       -0.43      6.82 o
  -7  26   3       31.09       32.44      6.14 o
  -6  26   3        9.89        0.10      5.09 o
  -5  26   3       64.85       79.22     13.80 o
  -4  26   3       73.13       89.64     12.26 o
  -3  26   3      323.81      292.69     16.36 o
  -2  26   3      102.92       84.20      3.44 o
  -1  26   3      114.10      103.31      4.78 o
   0  26   3        0.21        2.32      3.69 o
   1  26   3        8.36        7.58      2.61 o
   2  26   3       52.93       56.19      9.53 o
   3  26   3        1.44       -0.35      2.62 o
   4  26   3        1.45        2.21      3.76 o
   5  26   3       48.76       42.53      5.53 o
   6  26   3        0.01        1.47      3.71 o
   7  26   3       15.92       19.59      5.26 o
  -9  27   3       34.13       47.65      7.46 o
  -8  27   3        8.68       12.44      7.11 o
  -7  27   3       18.66       20.72      6.09 o
  -6  27   3        1.18        6.39      8.44 o
  -5  27   3        1.25        4.53      5.52 o
  -4  27   3       22.15       21.11      5.33 o
  -3  27   3      109.09      113.70     12.07 o
  -2  27   3        4.94        2.90      3.31 o
  -1  27   3       25.10       21.81      3.58 o
   0  27   3      213.47      206.66      6.72 o
   1  27   3        2.93       -0.70      2.55 o
   2  27   3       94.03       92.19      4.68 o
   3  27   3        5.48        5.67      3.92 o
   4  27   3       14.30       16.99      4.98 o
   5  27   3       39.98       51.27      6.81 o
   6  27   3       14.35        9.17      4.69 o
   7  27   3        2.77       -2.46      5.28 o
  -8  28   3        0.29        1.64      5.38 o
  -7  28   3        1.84        0.20      6.94 o
  -6  28   3        1.82       -7.05      7.05 o
  -5  28   3        0.02       -1.37      4.37 o
  -4  28   3        0.54        6.60      4.75 o
  -3  28   3       36.73       42.69      5.06 o
  -2  28   3        9.93        5.93      2.88 o
  -1  28   3      124.64      140.84      6.06 o
   0  28   3        1.61        0.59      2.60 o
   1  28   3       19.78       11.61      3.78 o
   2  28   3       29.83       23.40      4.09 o
   3  28   3       13.43       15.04      3.24 o
   4  28   3        0.01        2.20      3.31 o
   5  28   3        6.30        9.01      4.37 o
   6  28   3      127.62      149.64      6.58 o
  -8  29   3        0.00        6.34      5.96 o
  -7  29   3        8.10        0.73      5.23 o
  -6  29   3        2.12        2.78      5.41 o
  -5  29   3        0.32        0.88      6.76 o
  -4  29   3        1.81        2.73      5.16 o
  -3  29   3       47.32       47.26      4.98 o
  -2  29   3       41.14       33.92      4.11 o
  -1  29   3        0.16       -0.11      3.26 o
   0  29   3       18.02       12.26      3.82 o
   1  29   3       12.08       12.74      3.45 o
   2  29   3        7.35        5.49      3.04 o
   3  29   3        5.67        6.10      3.10 o
   4  29   3        0.50        2.18      3.09 o
   5  29   3        2.42        5.22      3.78 o
   6  29   3       13.82       15.02      4.35 o
  -7  30   3       15.88        5.05      7.07 o
  -6  30   3       17.66       21.66      8.41 o
  -5  30   3        2.80        6.27      7.02 o
  -4  30   3       24.77       25.25      5.83 o
  -3  30   3        8.85       14.93      5.22 o
  -2  30   3       22.05       30.55      5.40 o
  -1  30   3        0.21        0.83      3.88 o
   0  30   3       10.45       14.96      3.22 o
   1  30   3       12.98       14.89      4.17 o
   2  30   3       21.35       30.05      5.67 o
   3  30   3        9.56        9.98      3.48 o
   4  30   3        4.57        7.74      3.64 o
   5  30   3       14.47       13.73      4.97 o
  -6  31   3       11.50        6.47      6.34 o
  -5  31   3        0.07       -3.76      5.60 o
  -4  31   3        0.96        1.93      4.63 o
  -3  31   3        2.60        1.67      5.76 o
  -2  31   3        0.00       -1.11      3.41 o
  -1  31   3        3.19        4.51      3.11 o
   0  31   3        9.43        2.09      5.16 o
   1  31   3        0.15       -0.13      3.21 o
   2  31   3        8.96        6.52      2.94 o
   3  31   3        2.10        8.37      3.44 o
   4  31   3        5.05        4.01      3.44 o
  -6  32   3       23.94       23.40      8.46 o
  -5  32   3        5.73       10.96      6.91 o
  -4  32   3        3.12        9.38      7.07 o
  -3  32   3        3.24        0.05      4.20 o
  -2  32   3       17.66       19.28      5.43 o
  -1  32   3        0.43       21.33     20.64 o
   0  32   3        8.06        2.72      7.15 o
   1  32   3        0.07        9.59      5.36 o
   2  32   3        1.65        1.67      3.15 o
   3  32   3       49.68       60.46     10.81 o
   4  32   3       16.39       28.11      9.07 o
  -5  33   3        0.07        0.91      4.73 o
  -4  33   3       10.73        2.96      5.76 o
  -3  33   3       26.65       17.06      4.81 o
  -2  33   3        2.55        4.83      7.83 o
  -1  33   3        0.86        9.42      8.07 o
   0  33   3       15.95       15.65      9.12 o
   1  33   3        7.29       10.58      3.77 o
   2  33   3        3.59        5.02      3.82 o
   3  33   3       80.89      102.73      8.54 o
  -3  34   3       10.45        0.85      4.84 o
  -2  34   3        0.04        8.02      4.98 o
  -1  34   3        0.37       -0.43      7.25 o
   0  34   3       44.96       44.79     10.54 o
   1  34   3        0.36        1.38      5.60 o
 -13   0   4       89.04      102.13     12.17 o
 -12   0   4       46.83       36.54      6.58 o
 -11   0   4       17.90       20.09      5.30 o
 -10   0   4       35.14       31.94      9.19 o
  -9   0   4      179.63      190.92     13.40 o
  -8   0   4      174.42      170.34      7.58 o
  -7   0   4       40.47       62.69      7.82 o
  -6   0   4      861.35      879.54     38.48 o
  -5   0   4     1350.66     1323.67     42.49 o
  -4   0   4     1100.58     1209.29     53.06 o
  -3   0   4      117.89      124.78      5.99 o
  -2   0   4     1741.92     1787.47     35.43 o
  -1   0   4     7161.82     7449.92    214.98 o
   0   0   4       94.91      149.38      6.40 o
   1   0   4      899.53      947.36     24.34 o
   2   0   4     2844.52     2957.04     82.68 o
   3   0   4       58.55       62.53      6.57 o
   4   0   4      455.91      472.18     19.59 o
   5   0   4      184.40      165.59     10.82 o
   6   0   4      174.61      170.90     28.72 o
   7   0   4       73.29       86.93     16.50 o
   8   0   4       16.54        7.34      7.28 o
   9   0   4        0.53        4.34     12.47 o
  10   0   4        0.57        1.32      8.73 o
  11   0   4      102.47      136.84     15.74 o
 -13   1   4       29.42       19.95      5.03 o
 -12   1   4        0.75        2.51      3.82 o
 -11   1   4       15.24       15.69      3.96 o
 -10   1   4        8.76        7.10      3.06 o
  -9   1   4       49.06       56.49      8.69 o
  -8   1   4       90.91      100.46      4.75 o
  -7   1   4       77.53       74.96      5.36 o
  -6   1   4      347.28      380.22     12.54 o
  -5   1   4      879.23      962.99     18.02 o
  -4   1   4       11.72       14.83      2.58 o
  -3   1   4       25.30       35.67      6.22 o
  -2   1   4        3.85        5.17      1.91 o
  -1   1   4     1939.12     1964.28     23.88 o
   0   1   4       40.01       37.94      2.29 o
   1   1   4     2854.80     3017.74     51.32 o
   2   1   4       93.61      105.32      6.29 o
   3   1   4       23.93       24.35      4.62 o
   4   1   4        1.91        0.26      3.17 o
   5   1   4       52.15       67.56      6.32 o
   6   1   4        0.59       -2.22      4.94 o
   7   1   4        1.03        2.09      4.80 o
   8   1   4       41.23       42.29      7.16 o
   9   1   4       15.01       17.43      7.95 o
  10   1   4       26.69       45.29      8.32 o
  11   1   4        0.45        3.36      6.79 o
 -13   2   4       34.00       27.30      5.37 o
 -12   2   4       75.53       74.21      6.62 o
 -11   2   4       69.32       78.35      9.00 o
 -10   2   4      111.15      101.47      7.72 o
  -9   2   4      127.82       99.82      6.79 o
  -8   2   4      127.35      120.44      5.55 o
  -7   2   4       17.73       27.47      3.08 o
  -6   2   4      213.26      186.69      7.07 o
  -5   2   4     2106.66     2104.02     45.85 o
  -4   2   4     6401.09     6640.11    139.54 o
  -3   2   4      183.05      153.94      4.46 o
  -2   2   4      301.94      335.52      5.68 o
  -1   2   4      789.40      787.26     14.28 o
   0   2   4        0.02        3.98      1.68 o
   1   2   4       14.56       20.12      2.93 o
   2   2   4      337.75      422.90      9.63 o
   3   2   4       24.35       27.23      3.81 o
   4   2   4       24.85       23.41      4.60 o
   5   2   4        0.13        6.85      4.83 o
   6   2   4      136.73      135.60      8.31 o
   7   2   4       34.00       38.16      7.27 o
   8   2   4        7.68        6.92      7.09 o
   9   2   4        9.50       15.20      6.56 o
  10   2   4       37.16       64.35     10.40 o
  11   2   4        0.01       -2.59      9.50 o
 -13   3   4       33.90       32.15      4.87 o
 -12   3   4        3.81        4.06      3.87 o
 -11   3   4        9.22       16.80      3.71 o
 -10   3   4       98.94       79.25      8.10 o
  -9   3   4      174.65      151.34      6.39 o
  -8   3   4        3.59        6.96      2.89 o
  -7   3   4      432.30      389.20     16.38 o
  -6   3   4     1384.81     1511.15     46.36 o
  -5   3   4     1223.31     1253.94     48.37 o
  -4   3   4        2.31        2.50      2.57 o
  -3   3   4     3564.61     3783.77     64.96 o
  -2   3   4      214.70      210.33      4.70 o
  -1   3   4     3713.67     3601.91     50.94 o
   0   3   4      568.10      564.28      9.69 o
   1   3   4      172.58      170.24      4.82 o
   2   3   4      236.98      273.74      9.40 o
   3   3   4      105.13      133.11      6.94 o
   4   3   4       96.58       97.37      6.82 o
   5   3   4       34.92       33.47      5.17 o
   6   3   4        1.90       -1.63      4.01 o
   7   3   4      314.91      271.46     10.98 o
   8   3   4       25.63       25.67      5.99 o
   9   3   4        0.01       -2.33      5.23 o
  10   3   4        0.83        1.86      5.47 o
  11   3   4       56.07       47.20      9.15 o
 -13   4   4        0.46        0.93      3.82 o
 -12   4   4       16.76       16.19      9.11 o
 -11   4   4       69.71       78.99     14.80 o
 -10   4   4        6.68        1.12      6.36 o
  -9   4   4        6.02       10.00      3.17 o
  -8   4   4       83.99       99.03      8.33 o
  -7   4   4        2.98        2.54      2.93 o
  -6   4   4       62.54       57.18      4.61 o
  -5   4   4       33.45       37.73      7.28 o
  -4   4   4     2254.24     2300.92     41.34 o
  -3   4   4       86.11       84.49      3.70 o
  -2   4   4       68.80       73.89      3.87 o
  -1   4   4      521.83      534.30      7.05 o
   0   4   4      680.95      607.82      9.02 o
   1   4   4     1632.17     1713.37     27.86 o
   2   4   4      130.42      127.42      5.24 o
   3   4   4       17.40       29.75      4.79 o
   4   4   4       15.18       14.37      3.89 o
   5   4   4        0.82        5.79      3.98 o
   6   4   4        0.75        0.72      4.69 o
   7   4   4        3.92        5.91      6.15 o
   8   4   4      122.53      115.42      8.58 o
   9   4   4        5.99        5.21      7.46 o
  10   4   4       40.57       56.58      8.77 o
  11   4   4      101.08      137.99     11.95 o
 -13   5   4        4.46       11.23      5.02 o
 -12   5   4        5.20       10.52      3.79 o
 -11   5   4       80.16       93.21      6.11 o
 -10   5   4        0.16       -3.09      3.40 o
  -9   5   4       82.95       86.03      5.00 o
  -8   5   4       41.69       37.71      4.00 o
  -7   5   4      528.63      545.67     14.91 o
  -6   5   4       23.45       28.37      2.86 o
  -5   5   4        9.24        0.33      1.62 o
  -4   5   4     2780.03     2825.64     52.22 o
  -3   5   4     1217.18     1255.40     43.47 o
  -2   5   4      830.74      801.61      9.81 o
  -1   5   4      113.55      119.83      5.67 o
   0   5   4        1.43        1.74      1.47 o
   1   5   4     1063.04     1074.01     17.58 o
   2   5   4      323.91      343.00     11.40 o
   3   5   4      158.00      161.41      7.50 o
   4   5   4      117.90      106.07      6.46 o
   5   5   4      774.35      729.11     18.47 o
   6   5   4       46.85       56.39      6.41 o
   7   5   4      192.58      188.28     12.94 o
   8   5   4       31.99       41.78      8.13 o
   9   5   4       24.02       32.53      8.47 o
  10   5   4        1.75        9.01      8.76 o
  11   5   4        2.66        3.35      7.02 o
 -13   6   4       37.65       31.21      7.08 o
 -12   6   4        0.34        1.62      3.22 o
 -11   6   4        3.74        3.15      4.12 o
 -10   6   4       76.11       68.96      5.61 o
  -9   6   4       59.29       61.59      7.43 o
  -8   6   4        0.20        2.66      2.37 o
  -7   6   4      105.14      104.17      4.73 o
  -6   6   4      801.80      777.65     18.70 o
  -5   6   4      561.66      527.73      8.81 o
  -4   6   4       40.31       41.43      3.13 o
  -3   6   4     1024.18      948.88     21.63 o
  -2   6   4        7.39        5.91      1.34 o
  -1   6   4       14.10       30.23      2.83 o
   0   6   4     1403.35     1406.41     18.93 o
   1   6   4        1.31        5.12      2.54 o
   2   6   4       99.71       89.20      8.79 o
   3   6   4        9.71       15.67      3.57 o
   4   6   4      314.77      315.34     19.58 o
   5   6   4       24.27       30.41      6.18 o
   6   6   4       30.37       43.46      6.28 o
   7   6   4       46.16       80.06      7.74 o
   8   6   4        8.32       13.93      6.68 o
   9   6   4       51.58       76.98     10.37 o
  10   6   4       14.94        7.82      6.52 o
 -13   7   4        0.38        0.96      4.59 o
 -12   7   4        4.13        3.29      4.35 o
 -11   7   4        1.12        5.13      3.35 o
 -10   7   4        9.23        7.64      2.79 o
  -9   7   4      139.01      136.44      5.50 o
  -8   7   4       19.03       13.42      3.71 o
  -7   7   4      263.86      267.54      7.32 o
  -6   7   4       13.32       16.93      3.21 o
  -5   7   4        9.21        7.46      1.68 o
  -4   7   4      816.87      790.94     11.78 o
  -3   7   4      556.61      613.72     20.59 o
  -2   7   4        3.47        7.98      1.70 o
  -1   7   4        4.22       20.96      2.53 o
   0   7   4      185.78      188.14      3.58 o
   1   7   4      446.75      457.09     13.38 o
   2   7   4      491.82      556.02     10.86 o
   3   7   4        9.17       11.29      4.25 o
   4   7   4       59.59       79.18      5.97 o
   5   7   4     1210.44     1143.15     25.84 o
   6   7   4      487.87      422.63     15.60 o
   7   7   4        7.39       -3.04      4.51 o
   8   7   4       51.79       70.47      7.19 o
   9   7   4        2.89       -1.90      5.02 o
  10   7   4       29.40       32.70      7.88 o
 -13   8   4        1.87        2.92      5.93 o
 -12   8   4        3.53        8.67      4.81 o
 -11   8   4        4.88        8.77      6.46 o
 -10   8   4        4.06        3.50      2.88 o
  -9   8   4       31.31       32.60      4.21 o
  -8   8   4       42.38       48.84      6.83 o
  -7   8   4      141.68      134.17      6.00 o
  -6   8   4      561.55      570.44     16.67 o
  -5   8   4      680.40      707.48     10.48 o
  -4   8   4      528.75      500.26      8.71 o
  -3   8   4        1.61        2.92      1.76 o
  -2   8   4        3.70        3.76      1.82 o
  -1   8   4      402.56      485.00      8.08 o
   0   8   4      305.80      276.28      6.86 o
   1   8   4      142.00      174.39      5.92 o
   2   8   4        0.00        6.00      2.86 o
   3   8   4        8.54       15.96      5.08 o
   4   8   4      536.90      537.35     14.10 o
   5   8   4     1681.15     1591.93     36.92 o
   6   8   4       84.13       93.83      6.96 o
   7   8   4      294.20      236.72     11.34 o
   8   8   4       71.37       86.78     11.46 o
   9   8   4       14.25       15.59      6.76 o
  10   8   4        4.58       12.26      7.10 o
 -13   9   4       12.85       22.57      9.16 o
 -12   9   4       25.19       23.21      5.42 o
 -11   9   4        1.13       -2.70      3.22 o
 -10   9   4        3.02        1.13      3.02 o
  -9   9   4       48.12       36.81      3.50 o
  -8   9   4       34.89       37.86      5.66 o
  -7   9   4        2.73        4.87      3.01 o
  -6   9   4       37.80       39.83      1.83 o
  -5   9   4       80.67       91.12      4.76 o
  -4   9   4        2.68        4.34      1.81 o
  -3   9   4     1040.54     1094.73     21.23 o
  -2   9   4        4.00       15.50      2.00 o
  -1   9   4      412.02      419.02      7.34 o
   0   9   4       21.74       29.68      3.23 o
   1   9   4      648.65      624.52     11.48 o
   2   9   4      279.43      304.74      7.61 o
   3   9   4      310.56      974.32     28.81 o
   4   9   4      327.75      347.56     12.06 o
   5   9   4       21.27       19.01      5.82 o
   6   9   4      815.86      730.12     21.92 o
   7   9   4       71.20       93.34     20.53 o
   8   9   4       69.74       66.67     10.28 o
   9   9   4        0.79        0.74      4.79 o
  10   9   4       14.68       26.66      7.61 o
 -13  10   4       69.20       85.48     11.84 o
 -12  10   4        0.00        7.45      2.88 o
 -11  10   4        1.54        1.87      3.92 o
 -10  10   4      101.08      101.76      7.08 o
  -9  10   4        1.61        4.44      2.94 o
  -8  10   4       37.21       27.96      2.54 o
  -7  10   4       33.44       41.30      3.74 o
  -6  10   4       89.29      114.34      2.71 o
  -5  10   4       60.37       64.32      2.87 o
  -4  10   4       44.46       39.84      3.04 o
  -3  10   4      591.21      642.79     12.40 o
  -2  10   4        0.01        1.17      1.63 o
  -1  10   4       59.98       69.56      5.70 o
   0  10   4      345.85      355.05      7.87 o
   1  10   4      402.56      428.65      8.73 o
   2  10   4       82.48       65.41      4.26 o
   3  10   4      264.97      266.60      8.98 o
   4  10   4      137.28      142.16      7.12 o
   5  10   4      493.74      463.76     14.02 o
   6  10   4        2.28        5.63      5.67 o
   7  10   4       32.72       35.71      6.47 o
   8  10   4       12.14       25.80      6.32 o
   9  10   4        3.50        7.72      8.80 o
  10  10   4       23.13       18.12      6.57 o
 -13  11   4        0.65        3.57      7.65 o
 -12  11   4       45.57       45.37      8.06 o
 -11  11   4        0.00       -2.03      3.79 o
 -10  11   4      128.72      141.60     13.56 o
  -9  11   4      282.03      283.26      9.24 o
  -8  11   4       41.34       47.58      7.72 o
  -7  11   4       44.58       47.26      2.00 o
  -6  11   4        2.14        1.73      3.88 o
  -5  11   4        2.66        7.94      4.80 o
  -4  11   4       14.22        6.09      1.33 o
  -3  11   4        7.06        5.97      1.57 o
  -2  11   4      808.59      870.16     11.77 o
  -1  11   4       77.13       82.23      3.60 o
   0  11   4     1761.97     1727.56     31.88 o
   1  11   4      239.80      226.31      5.35 o
   2  11   4       31.86       34.07      3.42 o
   3  11   4      636.38      600.93     12.77 o
   4  11   4       30.65       33.07      5.41 o
   5  11   4        8.70       13.69      4.52 o
   6  11   4        1.80        6.54      4.32 o
   7  11   4      352.67      356.45     14.62 o
   8  11   4       54.81       60.25      7.48 o
   9  11   4       24.52        6.92      7.29 o
  10  11   4       41.12       66.14     32.52 o
 -13  12   4        6.92       12.08     14.37 o
 -12  12   4       25.42       22.33     10.25 o
 -11  12   4        2.92        2.60      9.22 o
 -10  12   4        6.57        7.88      3.54 o
  -9  12   4       10.38       10.21      4.35 o
  -8  12   4        2.75        6.01      1.72 o
  -7  12   4      157.25      145.20      8.43 o
  -6  12   4        0.48        4.63      5.09 o
  -5  12   4        0.46        3.10      4.56 o
  -4  12   4     1039.50     1141.28     42.83 o
  -3  12   4     1205.71     1295.99     18.24 o
  -2  12   4       45.69       52.12      3.04 o
  -1  12   4       47.27       43.46      2.79 o
   0  12   4     1725.12     1606.04     28.55 o
   1  12   4        1.67        1.54      1.84 o
   2  12   4       17.83       13.81      2.39 o
   3  12   4       94.61       97.32      5.07 o
   4  12   4       54.77       55.33      6.23 o
   5  12   4      115.45       91.59      8.97 o
   6  12   4       38.28       41.11      5.39 o
   7  12   4       32.41       34.11      6.45 o
   8  12   4        6.42       11.81      9.61 o
   9  12   4        0.07        5.80      5.68 o
  10  12   4        4.92        5.65      6.79 o
 -12  13   4        0.73       13.69      9.52 o
 -11  13   4        1.45        2.70      7.38 o
 -10  13   4        5.92       10.40      5.49 o
  -9  13   4       71.83       72.69      4.42 o
  -8  13   4        3.36       -1.07      5.16 o
  -7  13   4       86.76       60.63      7.55 o
  -6  13   4        1.10       -3.81      6.70 o
  -5  13   4       13.74       10.96      6.72 o
  -4  13   4        9.65        8.96      4.79 o
  -3  13   4       30.86       24.86      4.77 o
  -2  13   4      459.59      439.16      6.28 o
  -1  13   4       36.97       34.17      3.11 o
   0  13   4      210.67      228.68     10.93 o
   1  13   4        0.59        2.03      1.83 o
   2  13   4      671.42      644.52     11.91 o
   3  13   4       36.27       63.20      9.17 o
   4  13   4      147.07      145.84      6.71 o
   5  13   4      146.54      143.92      7.84 o
   6  13   4       37.44       44.61      5.51 o
   7  13   4       23.82       22.73      5.31 o
   8  13   4        0.02        0.68      5.56 o
   9  13   4        0.32        2.75      5.75 o
  10  13   4       29.21       29.31      9.18 o
 -12  14   4       97.62       86.77     17.82 o
 -11  14   4       89.60      124.55     15.26 o
 -10  14   4       84.82       67.67     11.94 o
  -9  14   4        7.94        6.82      6.87 o
  -8  14   4      120.49      134.39     12.17 o
  -7  14   4        3.73       -2.20      5.28 o
  -6  14   4      321.71      324.75     15.72 o
  -5  14   4       94.24      104.61      9.94 o
  -4  14   4        2.08        3.50      2.03 o
  -3  14   4        0.61        1.90      1.42 o
  -2  14   4       55.90       82.89      3.31 o
  -1  14   4      374.59      385.06      7.01 o
   0  14   4      574.34      573.95     11.92 o
   1  14   4      157.34      155.81      4.56 o
   2  14   4      314.24      302.11      6.18 o
   3  14   4     1004.01      961.94     16.84 o
   4  14   4        0.43       -3.90      3.90 o
   5  14   4       24.16       13.42      5.20 o
   6  14   4       80.34       71.69     13.06 o
   7  14   4       14.91       15.46      5.33 o
   8  14   4        8.81       14.25      5.32 o
   9  14   4       55.08       78.54      7.94 o
  10  14   4        4.03       -5.79      5.79 o
 -12  15   4        8.56       17.83     10.47 o
 -11  15   4        2.32        4.96      8.55 o
 -10  15   4       58.55       46.56      8.90 o
  -9  15   4       65.95       94.68     16.27 o
  -8  15   4        6.97        5.68      7.09 o
  -7  15   4      227.27      222.27     12.18 o
  -6  15   4      384.03      386.21     16.52 o
  -5  15   4       29.60       25.67      6.58 o
  -4  15   4        1.91       -0.54      2.63 o
  -3  15   4       24.95       26.07      1.47 o
  -2  15   4      134.92      146.36      3.81 o
  -1  15   4        0.01        3.12      2.05 o
   0  15   4       88.01       84.16      5.69 o
   1  15   4        9.89       10.66      2.57 o
   2  15   4       56.76       66.97      7.68 o
   3  15   4       95.77       96.03      4.52 o
   4  15   4        6.47        6.49      3.91 o
   5  15   4        1.46        2.88      3.48 o
   6  15   4      151.26      157.14     10.01 o
   7  15   4       36.06       20.30      5.96 o
   8  15   4        0.90        2.93      5.42 o
   9  15   4       60.47       57.82     10.74 o
 -12  16   4        0.64       -2.80      6.68 o
 -11  16   4       63.91       87.67     11.36 o
 -10  16   4        0.28       -7.25      7.25 o
  -9  16   4        1.72        9.81      8.28 o
  -8  16   4      102.01      100.01      9.96 o
  -7  16   4        7.51        6.12      6.04 o
  -6  16   4        3.80       -0.61      9.37 o
  -5  16   4        6.83       -4.71      6.68 o
  -4  16   4      202.30      209.95      7.34 o
  -3  16   4      101.95      100.42      6.31 o
  -2  16   4      518.81      519.45      6.69 o
  -1  16   4      173.76      176.72      4.26 o
   0  16   4      580.68      611.27     12.58 o
   1  16   4      242.92      252.45      5.57 o
   2  16   4     1572.89     1474.21     26.25 o
   3  16   4      832.30      811.17     15.12 o
   4  16   4       27.60       35.64      3.87 o
   5  16   4       38.18       56.22     10.41 o
   6  16   4       92.21       53.09     15.66 o
   7  16   4       17.54       24.14      5.63 o
   8  16   4        6.52       25.74      6.62 o
   9  16   4      125.67      151.93     11.51 o
 -12  17   4       24.02       32.41      8.93 o
 -11  17   4        0.28        5.72      8.17 o
 -10  17   4        4.38       -8.33      8.68 o
  -9  17   4        5.65        8.82      7.01 o
  -8  17   4       64.36       68.92      8.34 o
  -7  17   4      349.19      390.49     15.26 o
  -6  17   4      133.00      174.73     25.34 o
  -5  17   4      234.65      240.26     14.91 o
  -4  17   4       26.01       34.71      4.07 o
  -3  17   4        2.43        1.16      1.26 o
  -2  17   4       15.19       14.17      2.75 o
  -1  17   4       71.87       66.54      5.51 o
   0  17   4       12.91       16.85      3.40 o
   1  17   4        5.53        2.34      1.65 o
   2  17   4      220.90      226.07      5.75 o
   3  17   4       60.77       74.89      4.81 o
   4  17   4      118.16      117.12     10.08 o
   5  17   4        3.48       -1.41      3.10 o
   6  17   4        0.29       -0.17      3.96 o
   7  17   4        0.12        0.90      5.20 o
   8  17   4       29.94       40.27      9.74 o
   9  17   4      124.76      152.26     10.14 o
 -11  18   4       15.72       17.63     10.99 o
 -10  18   4        1.36        6.37      7.23 o
  -9  18   4        2.23        4.03      6.56 o
  -8  18   4      302.04      330.90     15.04 o
  -7  18   4        0.13        1.64      5.29 o
  -6  18   4      230.57      202.93     13.83 o
  -5  18   4        7.27       11.20      5.87 o
  -4  18   4       90.34       95.70      6.92 o
  -3  18   4        9.55       10.83      3.18 o
  -2  18   4        8.56       10.56      1.85 o
  -1  18   4      118.61      127.61      4.96 o
   0  18   4        2.60       -0.78      2.81 o
   1  18   4      231.86      203.06      9.63 o
   2  18   4      128.11      129.80      9.37 o
   3  18   4       38.68       33.31      4.83 o
   4  18   4       51.94       52.71      6.28 o
   5  18   4       54.54       95.43     14.26 o
   6  18   4        4.39        3.43      3.46 o
   7  18   4        0.35        6.32      3.96 o
   8  18   4        1.68       -2.72      5.15 o
   9  18   4        5.91       -0.33      6.83 o
 -11  19   4        3.81       14.47      9.06 o
 -10  19   4        0.22        6.10      9.02 o
  -9  19   4        5.96        1.40      6.84 o
  -8  19   4      103.43      138.56     16.83 o
  -7  19   4      393.82      412.38     25.11 o
  -6  19   4      677.61      571.64     41.73 o
  -5  19   4       58.18       71.39      4.91 o
  -4  19   4      176.70      173.17      8.00 o
  -3  19   4        0.00        4.27      3.61 o
  -2  19   4        3.56        2.79      1.96 o
  -1  19   4        2.99        6.01      2.29 o
   0  19   4      208.54      197.90      5.92 o
   1  19   4       12.40       13.05      2.81 o
   2  19   4       49.70       55.75      4.18 o
   3  19   4       53.19       58.19      6.17 o
   4  19   4       11.27       12.31      4.45 o
   5  19   4      110.38      106.38      7.25 o
   6  19   4        1.54        0.07      3.06 o
   7  19   4       14.06       14.73      5.34 o
   8  19   4       77.36       96.16      7.66 o
   9  19   4       36.54       41.91     12.72 o
 -11  20   4       52.37       84.36     17.66 o
 -10  20   4       14.40       -1.47      8.09 o
  -9  20   4        0.82       10.62      6.75 o
  -8  20   4       14.21       12.70      6.60 o
  -7  20   4      369.81      343.09     19.01 o
  -6  20   4       52.14       63.38      8.10 o
  -5  20   4      138.86      141.23     11.11 o
  -4  20   4       76.80       68.38      4.20 o
  -3  20   4        0.02       -1.12      2.00 o
  -2  20   4        0.00        2.71      1.42 o
  -1  20   4      131.66      156.98      7.12 o
   0  20   4       49.57       37.93      3.99 o
   1  20   4      447.01      464.83      9.37 o
   2  20   4      386.59      375.25     12.22 o
   3  20   4      333.15      291.66      8.15 o
   4  20   4       48.26       29.76      4.38 o
   5  20   4       22.81       24.97      4.10 o
   6  20   4       89.97      108.19     15.33 o
   7  20   4        5.14        4.28      3.99 o
   8  20   4       20.39       13.11      5.30 o
 -11  21   4       89.84      130.72     22.80 o
 -10  21   4        2.36        6.50      7.18 o
  -9  21   4        2.19        6.22      6.49 o
  -8  21   4      131.07      143.11     12.90 o
  -7  21   4      371.80      382.84     13.56 o
  -6  21   4        5.86       15.39      4.33 o
  -5  21   4       27.32       17.15      7.29 o
  -4  21   4      126.02      131.80      8.71 o
  -3  21   4        0.22        6.00      3.36 o
  -2  21   4       16.63       25.04      3.56 o
  -1  21   4        4.85        0.62      2.12 o
   0  21   4      127.00      111.79      5.35 o
   1  21   4      393.18      370.64      7.17 o
   2  21   4       58.33       48.68      4.02 o
   3  21   4        1.44        2.41      3.11 o
   4  21   4        3.61        2.60      3.21 o
   5  21   4        6.57       10.09      3.83 o
   6  21   4        0.30        4.53      3.65 o
   7  21   4        9.67       13.22      4.78 o
   8  21   4        0.10       12.14      5.03 o
 -10  22   4        0.50        3.18      7.01 o
  -9  22   4       47.42       47.09      8.83 o
  -8  22   4        4.45       -2.21      9.70 o
  -7  22   4       24.68       29.24      5.85 o
  -6  22   4      151.48      154.17      9.95 o
  -5  22   4      122.59      109.15      6.24 o
  -4  22   4       10.38        6.24      2.81 o
  -3  22   4        3.93        0.57      2.90 o
  -2  22   4        0.28        1.20      1.64 o
  -1  22   4       42.40       40.08      4.81 o
   0  22   4        2.30       -2.62      2.62 o
   1  22   4       34.52       42.25      3.28 o
   2  22   4       36.93       35.49      3.26 o
   3  22   4       11.75        7.79      3.02 o
   4  22   4       60.17       66.96      5.98 o
   5  22   4        0.07        4.13      4.67 o
   6  22   4       29.84       28.26      5.84 o
   7  22   4        0.04        5.74      4.13 o
   8  22   4       33.42       35.32      7.50 o
 -10  23   4       26.59       33.78      9.29 o
  -9  23   4        0.78       -1.44      6.25 o
  -8  23   4        5.89        0.38      4.61 o
  -7  23   4        1.62       -4.54      4.54 o
  -6  23   4        6.59        4.11      6.25 o
  -5  23   4        0.47       -4.58      5.32 o
  -4  23   4       45.47       43.40      4.71 o
  -3  23   4        7.07        8.57      3.06 o
  -2  23   4      211.64      208.38      4.09 o
  -1  23   4      375.37      334.18      7.22 o
   0  23   4        2.49        1.60      3.89 o
   1  23   4        6.54        0.23      2.33 o
   2  23   4        2.83        6.69      2.84 o
   3  23   4      113.11      116.42      8.09 o
   4  23   4        0.39       -1.30      3.14 o
   5  23   4       12.87        9.25      4.47 o
   6  23   4        7.96       11.06      6.46 o
   7  23   4       11.27       22.24      6.36 o
 -10  24   4        1.52       10.44      9.50 o
  -9  24   4        0.51       -5.66      5.67 o
  -8  24   4        0.01        0.24      6.75 o
  -7  24   4       10.51        5.95      5.92 o
  -6  24   4        9.93       19.21      6.83 o
  -5  24   4       36.81       35.99      5.51 o
  -4  24   4       26.51       18.54      3.83 o
  -3  24   4      872.94      833.85     40.88 o
  -2  24   4      368.75      343.29      9.65 o
  -1  24   4        3.70        0.60      2.54 o
   0  24   4        0.60       -0.57      2.94 o
   1  24   4       57.42       41.69      3.82 o
   2  24   4      188.35      186.82      5.80 o
   3  24   4      208.67      215.97      7.06 o
   4  24   4       29.93       39.68      4.85 o
   5  24   4       67.04       77.52      9.65 o
   6  24   4       20.82       25.94      5.02 o
   7  24   4        5.30       13.06      4.73 o
  -9  25   4       35.67       31.27     11.35 o
  -8  25   4       28.34       25.43      6.19 o
  -7  25   4        4.89       -1.72      4.71 o
  -6  25   4        3.43        3.24      4.31 o
  -5  25   4       17.65       14.13      5.46 o
  -4  25   4       15.16        8.85      4.46 o
  -3  25   4       24.21       20.18      3.77 o
  -2  25   4       10.84       14.48      2.56 o
  -1  25   4      296.65      291.79      8.84 o
   0  25   4       21.48       15.58      4.42 o
   1  25   4        0.10        4.39      2.28 o
   2  25   4       30.83       35.57      4.87 o
   3  25   4       41.90       51.44      4.58 o
   4  25   4       20.89       24.88      4.96 o
   5  25   4        0.11       19.72      8.01 o
   6  25   4        0.05        3.63      6.04 o
   7  25   4        1.79        3.18      5.88 o
  -9  26   4        5.34       -2.23      5.70 o
  -8  26   4       11.68       16.25      8.56 o
  -7  26   4        1.34       -4.44      7.76 o
  -6  26   4       11.96       14.80      6.38 o
  -5  26   4       28.57       27.89      4.55 o
  -4  26   4        7.54        8.33      3.38 o
  -3  26   4       50.64       66.89      6.32 o
  -2  26   4      219.71      225.23      7.48 o
  -1  26   4        0.52        4.11      3.16 o
   0  26   4        2.77        2.63      3.81 o
   1  26   4       11.93        8.87      3.18 o
   2  26   4       35.49       39.53      3.67 o
   3  26   4       31.19       30.86      4.30 o
   4  26   4        5.84        2.70      3.49 o
   5  26   4        1.49        1.54      4.40 o
   6  26   4       33.00       33.65      6.59 o
  -8  27   4       32.60       18.59      6.81 o
  -7  27   4       11.34        9.89      7.23 o
  -6  27   4        2.40        6.30      4.39 o
  -5  27   4        0.00       -1.21      4.90 o
  -4  27   4       45.65       53.26      6.94 o
  -3  27   4       28.24       21.53      5.05 o
  -2  27   4       13.17       11.25      5.68 o
  -1  27   4       39.61       37.53      3.86 o
   0  27   4       38.84       37.62      4.33 o
   1  27   4        3.29       -2.65      3.23 o
   2  27   4        0.03       -3.22      3.22 o
   3  27   4       14.51       11.46      3.79 o
   4  27   4        2.20       -3.50      3.70 o
   5  27   4        3.50        1.31      3.86 o
   6  27   4       14.02       19.07      5.41 o
  -8  28   4        0.88        4.08      8.15 o
  -7  28   4        6.59        4.91      6.68 o
  -6  28   4        0.12       -4.38      5.62 o
  -5  28   4        0.32       -0.50      4.00 o
  -4  28   4        0.04        6.50      3.93 o
  -3  28   4      100.91      121.57      7.44 o
  -2  28   4       10.78       16.15      4.90 o
  -1  28   4        0.33        8.02      4.52 o
   0  28   4       76.56       86.57      6.03 o
   1  28   4       19.12       17.94      4.47 o
   2  28   4        4.89        0.75      3.98 o
   3  28   4       23.90       32.67      3.88 o
   4  28   4        1.32        2.50      3.67 o
   5  28   4       20.06       22.71      4.81 o
  -7  29   4        0.39        2.58      4.89 o
  -6  29   4        4.23        8.15      5.48 o
  -5  29   4        5.40        1.00      5.79 o
  -4  29   4        0.46        2.68      4.10 o
  -3  29   4        2.88        2.96      3.38 o
  -2  29   4       51.05       77.22      7.33 o
  -1  29   4       26.54       21.85      3.49 o
   0  29   4       80.26       90.95      6.33 o
   1  29   4        0.06        1.99      3.27 o
   2  29   4        0.00       -2.87      2.87 o
   3  29   4        0.12        4.95      3.49 o
   4  29   4       14.96       16.23      5.05 o
   5  29   4       29.41       33.53     13.28 o
  -7  30   4        7.28       -1.33      6.21 o
  -6  30   4        1.72       -2.51      7.27 o
  -5  30   4        1.47       -0.72      3.89 o
  -4  30   4        1.25        5.32      5.41 o
  -3  30   4        0.60        4.06      7.91 o
  -2  30   4        3.52        5.46     20.29 o
  -1  30   4       16.15        9.79      6.74 o
   0  30   4        8.14        2.08      3.57 o
   1  30   4        5.14        1.45      3.74 o
   2  30   4        3.81        2.55      3.21 o
   3  30   4       10.92       13.33      4.66 o
   4  30   4        1.65        4.20      4.95 o
  -6  31   4       11.18       13.70     16.12 o
  -5  31   4       39.28       42.05     22.50 o
  -4  31   4        0.02      -13.03     13.03 o
  -3  31   4       17.75       17.24      9.03 o
  -2  31   4       16.54       15.18      9.16 o
  -1  31   4       15.40        2.12      6.38 o
   0  31   4        5.52        5.30      3.90 o
   1  31   4        4.09        3.34      4.40 o
   2  31   4        2.61       17.47      4.46 o
   3  31   4        9.16       14.70      5.92 o
  -5  32   4        0.71       10.22     11.05 o
  -4  32   4       51.66       49.68     12.04 o
  -3  32   4       17.93       23.85      7.21 o
  -2  32   4        2.97        7.17      6.54 o
  -1  32   4        1.85        2.47      5.71 o
   0  32   4       15.88       20.18      7.70 o
   1  32   4        0.71       14.58      6.59 o
   2  32   4        1.39       -1.97      4.73 o
  -3  33   4        4.66       12.86      6.91 o
  -2  33   4        0.18       -6.50      6.50 o
  -1  33   4        0.01       11.15     11.46 o
   0  33   4       14.70       18.98      7.90 o
   1  33   4        9.06        9.07      6.34 o
 -13   1   5       67.71       52.30      6.63 o
 -12   1   5        9.16        6.35      4.81 o
 -11   1   5       68.05       62.84      5.50 o
 -10   1   5        6.16       11.40      4.50 o
  -9   1   5        0.59       -5.08      5.08 o
  -8   1   5        0.01       -4.10      4.75 o
  -7   1   5        1.44        1.89      3.20 o
  -6   1   5       55.74       64.56      7.16 o
  -5   1   5      585.82      564.25      9.46 o
  -4   1   5        1.08        4.09      1.54 o
  -3   1   5      535.60      534.75      8.69 o
  -2   1   5      857.09      844.02     10.78 o
  -1   1   5      103.11      114.00      3.14 o
   0   1   5      231.03      236.35      4.79 o
   1   1   5       11.06       -0.51      2.07 o
   2   1   5      151.68      177.45      9.67 o
   3   1   5       35.90       45.90      5.89 o
   4   1   5      351.17      320.34     11.65 o
   5   1   5      437.62      429.34     13.58 o
   6   1   5      146.52      126.05     13.83 o
   7   1   5       27.27       40.03      8.20 o
   8   1   5       54.65       74.92      9.31 o
   9   1   5       11.64       17.46      8.64 o
  10   1   5       29.21       24.42      7.54 o
 -13   2   5        3.43       12.48      4.66 o
 -12   2   5        5.03       -0.53      3.55 o
 -11   2   5        0.61       -3.16      3.16 o
 -10   2   5      117.96      110.65      7.50 o
  -9   2   5      114.64      109.41     11.40 o
  -8   2   5      319.93      339.84     11.28 o
  -7   2   5      247.23      241.90      7.20 o
  -6   2   5       83.79       85.09      6.81 o
  -5   2   5        0.12       -0.69      1.93 o
  -4   2   5        6.62        6.03      2.57 o
  -3   2   5      245.70      243.87      4.71 o
  -2   2   5      180.52      192.05      3.36 o
  -1   2   5     2883.52     2873.01     46.43 o
   0   2   5      752.77      788.71     11.55 o
   1   2   5      195.70      234.66      8.01 o
   2   2   5      197.46      190.96      7.00 o
   3   2   5       27.59       26.24      4.81 o
   4   2   5       21.61       24.04      5.20 o
   5   2   5        3.60        4.38      4.41 o
   6   2   5      400.17      362.62     15.88 o
   7   2   5      143.80      136.18     10.23 o
   8   2   5      398.20      386.21     16.95 o
   9   2   5       14.62       12.65      8.54 o
  10   2   5       59.13       71.09     13.44 o
 -13   3   5        0.54        5.56      4.37 o
 -12   3   5        0.48        8.08      4.44 o
 -11   3   5       25.42       21.33      4.20 o
 -10   3   5       82.26       86.13     12.43 o
  -9   3   5        0.03        2.58      3.87 o
  -8   3   5        3.46        2.30      4.51 o
  -7   3   5       80.19       87.62      5.13 o
  -6   3   5      253.19      229.72     15.12 o
  -5   3   5        2.60        4.51      1.93 o
  -4   3   5      391.69      369.53      9.00 o
  -3   3   5      138.24      146.80      7.61 o
  -2   3   5      183.27      163.14      8.00 o
  -1   3   5      114.81      117.53      3.24 o
   0   3   5       18.50       12.47      2.43 o
   1   3   5      267.33      281.90      8.04 o
   2   3   5      328.96      329.81      8.23 o
   3   3   5      150.54      150.95      6.93 o
   4   3   5        0.93       -2.37      3.87 o
   5   3   5       39.88       37.20      5.62 o
   6   3   5      392.27      374.01     13.40 o
   7   3   5       85.15      104.27      9.18 o
   8   3   5        8.67        8.29      5.94 o
   9   3   5      157.43      183.41     17.79 o
  10   3   5        0.80       -6.17      7.05 o
 -13   4   5        8.51       15.24      4.83 o
 -12   4   5       13.89        7.48      7.01 o
 -11   4   5        5.83       12.20      5.16 o
 -10   4   5      118.39       97.49      7.29 o
  -9   4   5       28.63       33.12      3.93 o
  -8   4   5       94.29       97.32      7.12 o
  -7   4   5       11.54        8.83      3.77 o
  -6   4   5     1701.29     1664.04     35.81 o
  -5   4   5     1405.79     1366.41     30.55 o
  -4   4   5        5.96        6.81      1.77 o
  -3   4   5      214.37      226.53      6.06 o
  -2   4   5      110.02      144.50      4.89 o
  -1   4   5       98.41      101.40      4.06 o
   0   4   5      157.95      145.82      4.57 o
   1   4   5      149.59      195.49     15.59 o
   2   4   5      162.30      153.73      6.91 o
   3   4   5      252.61      223.23      9.73 o
   4   4   5        0.30        4.59      4.84 o
   5   4   5        3.32        2.29      4.25 o
   6   4   5        1.69        7.99      4.94 o
   7   4   5      133.53      133.46     14.00 o
   8   4   5      197.40      214.13     21.57 o
   9   4   5       38.63       50.10      9.98 o
  10   4   5       30.30       41.18      8.36 o
 -13   5   5        0.29        4.25      4.47 o
 -12   5   5        0.00       -2.37      6.40 o
 -11   5   5      230.87      210.85     11.64 o
 -10   5   5       57.95       55.45      9.10 o
  -9   5   5      352.15      330.09     10.48 o
  -8   5   5       15.47       10.95      3.83 o
  -7   5   5       13.67       16.01      3.20 o
  -6   5   5       65.89       75.47      5.59 o
  -5   5   5      258.49      293.16      6.36 o
  -4   5   5     1000.66     1033.10     15.96 o
  -3   5   5        8.44        5.29      2.42 o
  -2   5   5       41.57       37.43      3.33 o
  -1   5   5      208.68      227.48      4.37 o
   0   5   5      323.95      302.57      5.26 o
   1   5   5     1550.91     1531.47     26.69 o
   2   5   5      450.37      400.34      9.07 o
   3   5   5        8.26        9.38      4.36 o
   4   5   5        0.04        1.97      5.17 o
   5   5   5       97.86       80.90      7.27 o
   6   5   5       85.36       94.30      8.71 o
   7   5   5       55.93       60.69     10.20 o
   8   5   5       64.38       59.67      9.66 o
   9   5   5        8.67        8.30      6.85 o
  10   5   5       61.31      104.56     10.37 o
 -13   6   5       13.89       12.62      6.58 o
 -12   6   5      101.20      124.27      7.23 o
 -11   6   5       44.31       38.86      4.95 o
 -10   6   5       11.12       11.38      3.46 o
  -9   6   5      159.12      141.00      6.04 o
  -8   6   5       31.94       33.14      5.46 o
  -7   6   5       72.07       73.20      3.77 o
  -6   6   5       30.19       37.75      4.42 o
  -5   6   5       19.49       20.84      2.68 o
  -4   6   5      317.94      324.59      8.68 o
  -3   6   5        7.74        8.84      1.82 o
  -2   6   5      391.57      335.79      9.20 o
  -1   6   5       85.60       84.57      6.11 o
   0   6   5       42.85       51.64      3.06 o
   1   6   5       34.30       31.32      3.57 o
   2   6   5      289.59      266.66      9.10 o
   3   6   5      445.33      427.18     14.95 o
   4   6   5     1024.49      981.73     22.66 o
   5   6   5       43.87       37.72      7.01 o
   6   6   5        0.00        5.38      5.22 o
   7   6   5       60.84       77.83      8.21 o
   8   6   5       61.45       77.69      9.03 o
   9   6   5       57.03       71.68     11.33 o
  10   6   5        6.45        9.74      7.64 o
 -13   7   5       61.74       79.29     14.19 o
 -12   7   5        7.44        6.02      3.84 o
 -11   7   5      107.49       98.35     12.26 o
 -10   7   5       29.18       52.20     10.37 o
  -9   7   5        5.99        6.08      2.85 o
  -8   7   5       43.98       37.16      4.87 o
  -7   7   5       69.70       73.27      5.70 o
  -6   7   5      888.25      851.94     21.12 o
  -5   7   5      421.77      401.44     10.70 o
  -4   7   5      400.62      402.93      7.17 o
  -3   7   5      531.52      580.15      7.75 o
  -2   7   5      447.07      463.16      8.57 o
  -1   7   5     1076.99     1046.92     18.07 o
   0   7   5      191.34      183.59      4.05 o
   1   7   5        0.23       -0.03      2.72 o
   2   7   5      199.45      227.83      7.16 o
   3   7   5     1257.15     1190.71     22.46 o
   4   7   5      463.82      447.51     14.41 o
   5   7   5      283.24      284.65     12.25 o
   6   7   5      416.21      393.11     14.73 o
   7   7   5       16.61       12.74      5.55 o
   8   7   5        7.51       13.05      6.00 o
   9   7   5       67.56       87.43      9.38 o
  10   7   5        6.81        8.17     10.26 o
 -13   8   5        0.65       12.11      9.57 o
 -12   8   5       15.74       17.03      5.41 o
 -11   8   5        1.44        1.89      5.26 o
 -10   8   5       11.20        6.56      3.32 o
  -9   8   5       30.34       21.16      4.27 o
  -8   8   5       97.26      105.70      6.11 o
  -7   8   5      468.80      498.51     10.46 o
  -6   8   5      614.51      630.94     16.36 o
  -5   8   5       28.49       37.72      4.82 o
  -4   8   5      488.73      516.05     13.58 o
  -3   8   5       73.21       56.80      3.82 o
  -2   8   5        1.23        4.31      2.01 o
  -1   8   5        0.10        5.00      2.43 o
   0   8   5        6.24        0.54      2.26 o
   1   8   5      206.48      213.12      6.91 o
   2   8   5        4.12        2.80      2.90 o
   3   8   5       21.84       34.72      4.53 o
   4   8   5      104.57      102.23      7.55 o
   5   8   5       27.97       28.63      5.43 o
   6   8   5       14.72       20.20      5.82 o
   7   8   5       28.92       27.69      6.83 o
   8   8   5       28.88       38.00      7.45 o
   9   8   5       80.43       88.09      9.31 o
 -13   9   5        0.26        3.32     17.03 o
 -12   9   5       11.98       12.35      8.28 o
 -11   9   5       24.05       32.05      6.85 o
 -10   9   5       41.11       47.94      8.40 o
  -9   9   5       17.24       17.91      4.38 o
  -8   9   5        0.75        1.33      1.97 o
  -7   9   5       17.23       11.77      2.66 o
  -6   9   5      141.26      149.70      5.80 o
  -5   9   5      867.62      847.35     21.66 o
  -4   9   5      148.01      138.79      5.08 o
  -3   9   5      924.06      902.23     41.43 o
  -2   9   5       30.68       26.19      2.80 o
  -1   9   5      460.23      499.20      9.81 o
   0   9   5       20.22       10.10      3.52 o
   1   9   5       12.48        8.88      3.46 o
   2   9   5       18.31       18.39      3.53 o
   3   9   5        0.22        1.42      3.35 o
   4   9   5      729.93      740.90     19.53 o
   5   9   5       96.19      116.61     10.55 o
   6   9   5       12.97        5.24      4.66 o
   7   9   5       38.50       37.83      6.48 o
   8   9   5       20.74       31.42      7.57 o
   9   9   5        0.33       -2.98      7.27 o
 -13  10   5        1.79        4.83      9.20 o
 -12  10   5       30.03       17.36      7.20 o
 -11  10   5       28.40       20.40      3.53 o
 -10  10   5        0.80        0.33      3.30 o
  -9  10   5       19.95       20.04      2.15 o
  -8  10   5      144.20      164.50      4.14 o
  -7  10   5      205.53      193.51      5.11 o
  -6  10   5        9.57        7.24      2.87 o
  -5  10   5      319.58      360.45     17.32 o
  -4  10   5       65.74       70.38      2.05 o
  -3  10   5      599.92      602.21     20.12 o
  -2  10   5       82.46      109.94      4.83 o
  -1  10   5       49.14       60.22      3.63 o
   0  10   5        0.48        0.36      3.33 o
   1  10   5       67.77       72.23      6.18 o
   2  10   5     1309.55     1245.55     24.85 o
   3  10   5      305.23      279.14      8.77 o
   4  10   5      195.76      181.59      8.12 o
   5  10   5      237.41      253.46     10.91 o
   6  10   5        0.51        2.05      6.21 o
   7  10   5        1.91        0.91      6.40 o
   8  10   5       33.37       39.29      7.58 o
   9  10   5       46.70       56.77     11.18 o
 -12  11   5       13.55       24.17      8.19 o
 -11  11   5       11.31       26.98      7.32 o
 -10  11   5        8.16        4.89      2.00 o
  -9  11   5       77.27       73.83      7.07 o
  -8  11   5       31.79       36.86      2.15 o
  -7  11   5      131.47      117.81     10.01 o
  -6  11   5      592.31      595.22     14.47 o
  -5  11   5      128.53      112.08      5.70 o
  -4  11   5      219.40      213.48      5.97 o
  -3  11   5      283.53      288.92      5.22 o
  -2  11   5      115.01      118.72      3.60 o
  -1  11   5        9.90        8.72      2.67 o
   0  11   5      251.28      253.51     10.09 o
   1  11   5        9.34       12.12      1.91 o
   2  11   5      202.22      183.05      8.31 o
   3  11   5        0.60        0.40      3.42 o
   4  11   5      168.10      164.72      7.60 o
   5  11   5        7.82       12.09      5.28 o
   6  11   5      122.69      120.03      9.46 o
   7  11   5        5.60        7.61      7.34 o
   8  11   5        0.33        7.54      8.43 o
   9  11   5        1.23        1.34      6.03 o
 -12  12   5        4.40        2.58      7.74 o
 -11  12   5        7.71        6.54      7.98 o
 -10  12   5        5.23        4.87      7.02 o
  -9  12   5      258.35      241.38      4.20 o
  -8  12   5      253.10      216.51     13.28 o
  -7  12   5       91.25       76.48     11.29 o
  -6  12   5      400.46      409.03     46.13 o
  -5  12   5      257.58      250.93      5.44 o
  -4  12   5      223.82      247.08      6.30 o
  -3  12   5        1.38        7.86      1.95 o
  -2  12   5      368.83      337.68      6.46 o
  -1  12   5      854.09      810.30     17.09 o
   0  12   5        0.01        3.85      2.94 o
   1  12   5      155.61      142.30      5.29 o
   2  12   5      478.07      452.44     11.02 o
   3  12   5      185.68      193.95     11.70 o
   4  12   5       23.28       27.61      4.83 o
   5  12   5       10.84        7.54      5.16 o
   6  12   5        0.76       -1.79      4.33 o
   7  12   5       76.13       97.03     15.92 o
   8  12   5       33.02       45.56      7.20 o
   9  12   5        3.80       12.38      8.53 o
 -12  13   5        9.93       14.45      9.63 o
 -11  13   5       15.11       24.73      8.06 o
 -10  13   5       13.63        3.62      6.35 o
  -9  13   5       28.45       25.48     13.53 o
  -8  13   5      372.39      340.85     20.51 o
  -7  13   5      298.08      342.24     16.01 o
  -6  13   5      129.52      118.82     20.35 o
  -5  13   5      189.57      197.04     23.30 o
  -4  13   5        0.58        0.11      1.31 o
  -3  13   5       87.97      111.82      6.72 o
  -2  13   5        9.77        6.71      2.33 o
  -1  13   5      378.65      364.56     11.88 o
   0  13   5       44.91       54.05      5.29 o
   1  13   5      135.77      133.45      3.55 o
   2  13   5     1501.34     1380.24     23.95 o
   3  13   5      348.93      368.16     12.16 o
   4  13   5       73.84       64.47      6.14 o
   5  13   5       39.83       44.65      5.27 o
   6  13   5       29.14       24.30      5.46 o
   7  13   5        1.17       16.55      6.03 o
   8  13   5       28.27       43.47      7.07 o
   9  13   5       53.48       64.05     11.47 o
 -12  14   5       18.25       14.68      8.64 o
 -11  14   5        1.56       -0.67      6.87 o
 -10  14   5        4.52        1.96      7.22 o
  -9  14   5        7.13       -0.34      7.91 o
  -8  14   5       19.02       21.88     14.24 o
  -7  14   5       61.17       67.73      9.17 o
  -6  14   5       85.91      111.04     32.15 o
  -5  14   5      151.09      141.39     17.26 o
  -4  14   5       51.13       52.83      2.24 o
  -3  14   5       19.26       25.35      2.80 o
  -2  14   5      112.65      133.64      4.07 o
  -1  14   5        4.09        6.96      2.40 o
   0  14   5       46.08       46.60      5.13 o
   1  14   5      406.56      400.59     10.09 o
   2  14   5       19.68       17.96      2.40 o
   3  14   5      254.74      245.98      6.54 o
   4  14   5        3.53       10.13      5.56 o
   5  14   5        0.01        1.20      4.01 o
   6  14   5       45.01       42.06      7.02 o
   7  14   5       20.32       12.59      5.44 o
   8  14   5        8.96       10.40      6.55 o
   9  14   5        4.05        3.38      6.75 o
 -12  15   5       31.82       27.54      9.79 o
 -11  15   5        8.35        7.02      7.69 o
 -10  15   5       20.55       30.88     11.23 o
  -9  15   5      190.16      202.68     32.98 o
  -8  15   5       20.11       17.19      9.17 o
  -7  15   5       21.55       14.82     11.92 o
  -6  15   5      101.75      113.91     13.85 o
  -5  15   5        0.01       -1.17      2.11 o
  -4  15   5       34.30       30.46      1.71 o
  -3  15   5      739.78      719.74     14.77 o
  -2  15   5      332.38      324.65     10.15 o
  -1  15   5      171.67      192.01      8.03 o
   0  15   5      569.53      551.14     11.63 o
   1  15   5      151.13      144.47     11.09 o
   2  15   5     1926.24     1875.90     37.47 o
   3  15   5       10.96       16.48      2.53 o
   4  15   5        5.75        8.26      4.17 o
   5  15   5        1.80        0.32      4.33 o
   6  15   5        5.59       10.45      5.02 o
   7  15   5       18.90        9.21      8.16 o
   8  15   5       51.86       68.22      7.93 o
 -12  16   5        3.96        1.83      9.59 o
 -11  16   5       12.79        1.82      8.39 o
 -10  16   5       46.46       40.03      9.09 o
  -9  16   5        7.39        6.15     17.47 o
  -8  16   5      130.22      124.37     14.53 o
  -7  16   5      324.22      336.13     20.91 o
  -6  16   5        0.11       -1.13     11.28 o
  -5  16   5       25.58       25.65      4.31 o
  -4  16   5       49.44       45.42      2.73 o
  -3  16   5      259.03      225.47      5.08 o
  -2  16   5      519.62      500.36      9.59 o
  -1  16   5       61.60       45.13      6.80 o
   0  16   5       53.36       60.40      4.15 o
   1  16   5      170.93      154.26      7.18 o
   2  16   5      146.50      158.20      7.21 o
   3  16   5       14.76       14.92      2.62 o
   4  16   5       41.01       56.24      7.32 o
   5  16   5       59.54       39.83      5.63 o
   6  16   5       16.83       26.31      5.57 o
   7  16   5        6.28       11.53      6.04 o
   8  16   5        5.79       18.22      8.54 o
 -11  17   5        1.11       13.91      8.68 o
 -10  17   5        5.81        1.09      8.41 o
  -9  17   5       36.38       37.72     10.91 o
  -8  17   5      323.59      323.50     18.46 o
  -7  17   5       10.10       18.99      9.25 o
  -6  17   5       37.62       28.66      9.19 o
  -5  17   5       35.06       39.97      4.76 o
  -4  17   5       26.69       27.47      2.92 o
  -3  17   5      219.52      205.10      4.61 o
  -2  17   5       72.97       82.17      4.15 o
  -1  17   5      236.95      244.54      7.22 o
   0  17   5      114.29      111.92      5.71 o
   1  17   5        1.99        3.88      4.41 o
   2  17   5       11.31        8.03      3.95 o
   3  17   5       44.08       41.98      3.30 o
   4  17   5        3.07       10.45      3.82 o
   5  17   5       17.81       13.87      3.44 o
   6  17   5        9.88       18.98      6.99 o
   7  17   5        0.63        6.75      5.18 o
   8  17   5        2.38       -5.64      5.66 o
 -11  18   5        1.51       -3.86      7.78 o
 -10  18   5        7.70       20.66     15.60 o
  -9  18   5        0.19       -7.74      7.79 o
  -8  18   5      329.29      322.21     23.04 o
  -7  18   5      351.31      330.98     18.66 o
  -6  18   5       44.67       55.67      6.14 o
  -5  18   5        6.19       16.68      9.70 o
  -4  18   5       50.29       55.94      3.67 o
  -3  18   5       29.96       27.23      2.36 o
  -2  18   5      509.75      502.19      9.21 o
  -1  18   5       65.79       72.35      5.49 o
   0  18   5      149.06      165.69      8.50 o
   1  18   5       86.44       78.53      5.34 o
   2  18   5       35.60       44.40      4.52 o
   3  18   5        1.77       -1.96      3.23 o
   4  18   5      116.84      117.29     18.71 o
   5  18   5       21.14       12.14      3.54 o
   6  18   5        2.30       -2.47      3.31 o
   7  18   5       33.40       53.95      7.53 o
   8  18   5       21.12       20.96      6.93 o
 -11  19   5        6.08        8.10     15.97 o
 -10  19   5        0.71        7.31      8.42 o
  -9  19   5       16.53       27.40      9.71 o
  -8  19   5        5.21        3.36      7.41 o
  -7  19   5        0.01        3.00      8.65 o
  -6  19   5       15.15       14.34      5.01 o
  -5  19   5        3.27        2.18      3.20 o
  -4  19   5       51.09       54.91      3.14 o
  -3  19   5      208.78      205.90      9.31 o
  -2  19   5       24.42       25.23      2.73 o
  -1  19   5      330.52      305.72      7.91 o
   0  19   5      220.35      224.16      8.38 o
   1  19   5      132.14      128.61      8.79 o
   2  19   5       41.05       36.46      2.53 o
   3  19   5       31.04       14.02      4.15 o
   4  19   5       62.34       58.66      6.81 o
   5  19   5       10.18        8.47      5.28 o
   6  19   5        9.75        8.03      3.75 o
   7  19   5       81.14       81.58      8.63 o
   8  19   5       22.67       32.38      9.25 o
 -11  20   5        1.54       17.50     12.61 o
 -10  20   5        0.00        2.25      8.51 o
  -9  20   5        0.09        5.53      9.90 o
  -8  20   5      103.67      137.12     13.65 o
  -7  20   5       53.28       60.99      8.33 o
  -6  20   5        0.05       -2.20      5.09 o
  -5  20   5       33.26       29.99      2.99 o
  -4  20   5       54.39       63.71      5.43 o
  -3  20   5       28.64       23.77      1.92 o
  -2  20   5       19.75       20.50      2.15 o
  -1  20   5       19.41       22.25      3.93 o
   0  20   5      181.99      187.72      7.16 o
   1  20   5       28.49        9.41      5.12 o
   2  20   5       60.33       47.05      3.90 o
   3  20   5      515.36      469.70     12.75 o
   4  20   5       31.79       27.55      4.92 o
   5  20   5       10.12        7.51      4.59 o
   6  20   5        6.93       17.28      6.05 o
   7  20   5        2.08        6.34      4.30 o
 -10  21   5        5.77       -0.98     10.68 o
  -9  21   5       15.64       25.55      9.83 o
  -8  21   5        0.13       -5.69      6.55 o
  -7  21   5       10.04        5.89      5.43 o
  -6  21   5        1.40        2.52      7.09 o
  -5  21   5        3.52        4.21      3.77 o
  -4  21   5       94.03       98.03      6.85 o
  -3  21   5        9.74        6.11      2.12 o
  -2  21   5      136.72      126.33      7.58 o
  -1  21   5       23.50       19.03      3.87 o
   0  21   5      107.81      111.93      5.75 o
   1  21   5      205.57      221.58     13.42 o
   2  21   5      296.20      267.41      7.22 o
   3  21   5      298.95      301.96      8.09 o
   4  21   5       19.93       29.41      5.14 o
   5  21   5        5.38       13.07      3.78 o
   6  21   5       15.21       15.52      4.49 o
   7  21   5        5.54       10.98      5.80 o
 -10  22   5        0.64        4.96      9.44 o
  -9  22   5        1.48        5.00      8.76 o
  -8  22   5        5.96        9.68      4.98 o
  -7  22   5        0.16        0.90      4.73 o
  -6  22   5        2.86        1.11      2.95 o
  -5  22   5        4.44        3.31      5.50 o
  -4  22   5        4.39        2.31      4.83 o
  -3  22   5       93.67      121.41     16.85 o
  -2  22   5      248.84      221.62      7.53 o
  -1  22   5      242.72      237.04     12.72 o
   0  22   5       61.44       71.26     12.05 o
   1  22   5       10.02        6.78      3.71 o
   2  22   5      201.16      184.20      5.45 o
   3  22   5      224.81      220.34      8.51 o
   4  22   5      130.43      134.64      6.75 o
   5  22   5        1.36        4.48      3.45 o
   6  22   5       13.93       20.20      7.12 o
   7  22   5        3.70        8.69      5.29 o
 -10  23   5       15.39       16.70     11.01 o
  -9  23   5        7.35        9.51      5.99 o
  -8  23   5       17.30        9.85      6.52 o
  -7  23   5       69.48       78.13     22.31 o
  -6  23   5        8.83        4.04      7.42 o
  -5  23   5       63.11       66.97      5.53 o
  -4  23   5       60.46       60.25     11.25 o
  -3  23   5      108.39      119.20     10.46 o
  -2  23   5        0.08        2.70      2.63 o
  -1  23   5      114.78      122.66      4.72 o
   0  23   5        2.37        5.89      2.96 o
   1  23   5       20.81       16.33      3.72 o
   2  23   5       72.81       76.22      8.10 o
   3  23   5       24.86       33.91      4.31 o
   4  23   5        5.64        5.10      4.45 o
   5  23   5        8.59        5.20      4.45 o
   6  23   5        2.04        9.65      4.97 o
  -9  24   5        0.17        0.98      5.07 o
  -8  24   5       79.28       80.56      9.81 o
  -7  24   5       24.63       24.85      6.83 o
  -6  24   5        1.04       -2.86      3.42 o
  -5  24   5       37.11       39.06     12.25 o
  -4  24   5        7.10        0.17      6.54 o
  -3  24   5       16.03       15.77      5.96 o
  -2  24   5        3.77        1.22      2.11 o
  -1  24   5        6.40        4.80      2.50 o
   0  24   5      127.51      130.67      8.58 o
   1  24   5        7.12        3.90      3.29 o
   2  24   5       12.62       15.90      3.76 o
   3  24   5        0.99        0.12      2.43 o
   4  24   5       57.73       39.79      6.11 o
   5  24   5       16.52        9.15      3.84 o
   6  24   5       62.72       78.70      6.82 o
  -9  25   5        7.56        0.81      5.00 o
  -8  25   5        5.53        8.06      5.53 o
  -7  25   5       27.29       16.94      4.70 o
  -6  25   5        0.15        2.56      4.54 o
  -5  25   5        0.99       -0.66      7.51 o
  -4  25   5       65.31       74.04      5.76 o
  -3  25   5       87.44      118.59     10.07 o
  -2  25   5        0.02       -0.19      4.38 o
  -1  25   5        0.11       -1.86      2.79 o
   0  25   5        0.25       -3.14      3.14 o
   1  25   5        5.83        7.33      4.29 o
   2  25   5        6.94        3.81      2.30 o
   3  25   5      120.63      136.45      6.44 o
   4  25   5        7.83        4.28      4.37 o
   5  25   5      110.45       98.08      7.69 o
  -8  26   5        3.89       18.96     12.55 o
  -7  26   5        9.53        6.92     14.70 o
  -6  26   5       19.57       27.62      9.63 o
  -5  26   5       25.47       49.71     10.45 o
  -4  26   5        2.45        2.44      5.98 o
  -3  26   5       17.32       21.27      8.27 o
  -2  26   5       49.56       66.73      6.59 o
  -1  26   5        2.54        6.95      3.06 o
   0  26   5        0.72        0.64      2.85 o
   1  26   5        6.70       -3.10      3.24 o
   2  26   5        4.83        6.49      4.93 o
   3  26   5       42.33       50.17      6.81 o
   4  26   5       35.68       37.27      7.37 o
   5  26   5       27.15       32.99      9.15 o
  -8  27   5       10.75       16.93     10.38 o
  -7  27   5       11.50        4.61     13.04 o
  -6  27   5       21.63       13.98      9.02 o
  -5  27   5       25.26       35.57     10.40 o
  -4  27   5       67.39       90.06     10.55 o
  -3  27   5       43.26       47.57     11.91 o
  -2  27   5       11.36        7.85      7.16 o
  -1  27   5        2.72        4.60      2.65 o
   0  27   5        3.60        4.35      3.41 o
   1  27   5       76.88       89.40      6.40 o
   2  27   5        1.96       12.04      4.61 o
   3  27   5       41.29       43.93      9.63 o
   4  27   5       29.60       13.55      6.68 o
  -7  28   5        0.10       -0.14     13.21 o
  -6  28   5        0.17        6.02     13.03 o
  -5  28   5        4.36        3.70      9.76 o
  -4  28   5      124.60      129.28     10.15 o
  -3  28   5      114.20      133.36      9.78 o
  -2  28   5        7.62        9.58      6.37 o
  -1  28   5       89.60       75.76      8.53 o
   0  28   5        8.99        8.64      3.34 o
   1  28   5        0.06        2.92      4.34 o
   2  28   5        4.74        8.52      6.36 o
   3  28   5        0.14       -1.29      4.05 o
   4  28   5        4.05        7.96      4.88 o
  -6  29   5        0.57        3.88     10.67 o
  -5  29   5        0.21       18.62     23.64 o
  -4  29   5        2.37        1.81      5.69 o
  -3  29   5        0.51        2.34      5.45 o
  -2  29   5       20.70       15.64      6.80 o
  -1  29   5        0.64       14.38      7.48 o
   0  29   5       18.89       16.95      5.25 o
   1  29   5        0.32        3.87      5.05 o
   2  29   5        1.31        9.38      6.87 o
   3  29   5        4.15        2.66      5.06 o
  -6  30   5        1.78        5.51     10.88 o
  -5  30   5        2.20       -6.19      9.80 o
  -4  30   5        9.50       19.01      6.98 o
  -3  30   5       37.79       32.75      7.15 o
  -2  30   5       11.70       13.95      7.97 o
  -1  30   5       11.55        6.25      6.93 o
   0  30   5       12.38       21.90     11.02 o
   1  30   5        0.38       -1.93      3.95 o
   2  30   5        0.99        0.62      4.55 o
  -5  31   5        0.29        0.36     11.17 o
  -4  31   5        2.33        0.98      6.98 o
  -3  31   5        0.78       16.73      9.01 o
  -2  31   5       24.79       27.11     11.43 o
  -1  31   5        9.95       19.82      8.31 o
   0  31   5       11.23       -2.79      8.46 o
   1  31   5        3.66        5.00      4.53 o
  -2  32   5        1.56       32.28     21.99 o
  -1  32   5        0.00        5.93      8.65 o
 -13   0   6        2.09       20.40     17.37 o
 -12   0   6       25.92       28.45     14.98 o
 -11   0   6      190.81      179.41     14.43 o
 -10   0   6      169.23      172.95     13.50 o
  -9   0   6       10.06       15.08      5.64 o
  -8   0   6      213.85      198.87     27.31 o
  -7   0   6      624.46      609.90     18.04 o
  -6   0   6      173.78      155.15      9.35 o
  -5   0   6       15.26       21.78      4.95 o
  -4   0   6        1.75        1.89      2.51 o
  -3   0   6      295.53      262.98     10.78 o
  -2   0   6      679.95      763.34     64.98 o
  -1   0   6      194.51      227.22      6.66 o
   0   0   6      588.79      580.98     13.74 o
   1   0   6       95.85       78.10      4.90 o
   2   0   6      101.37       89.93      7.37 o
   3   0   6      181.16      204.02     14.94 o
   4   0   6      102.64       94.67     12.54 o
   5   0   6       65.28       57.30      9.85 o
   6   0   6       73.45       68.46     10.93 o
   7   0   6      285.47      271.72     26.29 o
   8   0   6      166.84      144.84     20.31 o
   9   0   6       23.19       23.95     11.07 o
 -13   1   6       22.08       17.24     13.96 o
 -12   1   6       25.06       25.14      9.70 o
 -11   1   6       16.89       30.52      9.04 o
 -10   1   6       52.02       64.31     11.77 o
  -9   1   6       19.24       25.02      3.97 o
  -8   1   6      172.73      176.65      9.42 o
  -7   1   6      228.27      213.93     10.34 o
  -6   1   6       19.50       23.80      2.64 o
  -5   1   6      114.39      127.92      4.07 o
  -4   1   6       68.46       67.13      4.53 o
  -3   1   6        8.72       10.10      2.27 o
  -2   1   6      471.58      404.86     11.87 o
  -1   1   6     1463.33     1575.48     23.83 o
   0   1   6        6.44        9.56      2.16 o
   1   1   6       37.77       43.77      3.60 o
   2   1   6       24.67       23.05      3.46 o
   3   1   6       84.19       97.83      7.93 o
   4   1   6       74.11       81.35      7.71 o
   5   1   6       40.98       47.24      8.05 o
   6   1   6       92.20      104.20     12.66 o
   7   1   6       16.69       19.00      8.62 o
   8   1   6        4.72        4.17      9.56 o
   9   1   6        1.07       -3.37      7.00 o
 -13   2   6       60.27       96.91     10.47 o
 -12   2   6        4.14        4.55      5.16 o
 -11   2   6       66.90       71.73      9.91 o
 -10   2   6      108.67      117.43      9.10 o
  -9   2   6       16.61       24.39      6.11 o
  -8   2   6        5.66        4.00      2.96 o
  -7   2   6      308.19      303.58      6.52 o
  -6   2   6      251.84      259.16      7.28 o
  -5   2   6        0.04       -0.79      1.67 o
  -4   2   6       30.22       31.67      2.89 o
  -3   2   6       67.76       78.24      5.54 o
  -2   2   6      345.85      430.87     11.37 o
  -1   2   6       22.66       21.87      3.15 o
   0   2   6      481.79      494.10      8.88 o
   1   2   6       18.42       14.12      2.84 o
   2   2   6       50.64       56.01      4.02 o
   3   2   6      618.89      563.51     16.76 o
   4   2   6      388.67      388.69     27.88 o
   5   2   6       66.65       85.40     16.28 o
   6   2   6       57.23       62.68     10.58 o
   7   2   6       70.86       88.24     10.94 o
   8   2   6      151.10      186.49     12.95 o
   9   2   6        1.18        6.04      7.25 o
 -13   3   6        2.64        6.33      7.85 o
 -12   3   6      151.77      173.56     20.29 o
 -11   3   6      144.00      157.58      8.58 o
 -10   3   6        7.55        5.56      7.75 o
  -9   3   6        0.40        2.67      7.71 o
  -8   3   6       79.15       70.81      4.41 o
  -7   3   6      207.69      216.27      7.00 o
  -6   3   6      169.66      169.80      4.63 o
  -5   3   6      328.01      314.10      6.45 o
  -4   3   6        0.18        1.01      1.95 o
  -3   3   6       18.07       27.07      3.93 o
  -2   3   6       30.28       34.59      5.92 o
  -1   3   6       87.67       99.67      3.74 o
   0   3   6       17.70       30.30      5.78 o
   1   3   6       34.32       44.96      4.04 o
   2   3   6       77.75       66.41      4.60 o
   3   3   6      534.46      541.34     12.84 o
   4   3   6      122.93      118.40      8.59 o
   5   3   6      575.02      504.37     17.77 o
   6   3   6      105.42       99.39      9.19 o
   7   3   6        0.35       -0.48      5.25 o
   8   3   6       38.06       33.46      8.89 o
   9   3   6       41.30       48.20     11.16 o
 -13   4   6       14.39       11.91      7.22 o
 -12   4   6        8.42       -7.08      7.08 o
 -11   4   6        3.10        7.45      6.93 o
 -10   4   6       20.26       13.16      4.07 o
  -9   4   6       28.96       33.72      9.08 o
  -8   4   6       25.21       28.96      3.95 o
  -7   4   6       69.10       63.06      3.86 o
  -6   4   6     1314.69     1275.95     25.30 o
  -5   4   6       28.20       25.31      2.08 o
  -4   4   6      151.12      154.61      4.73 o
  -3   4   6       44.30       49.75      3.64 o
  -2   4   6       43.35       47.54      3.67 o
  -1   4   6       18.00       18.18      1.76 o
   0   4   6      110.65       96.84      4.35 o
   1   4   6       66.11       80.16      7.08 o
   2   4   6      118.55      101.92      5.57 o
   3   4   6       37.66       31.14      4.98 o
   4   4   6       11.43       11.17      5.44 o
   5   4   6       82.28       74.48      8.65 o
   6   4   6       20.18       20.71      6.06 o
   7   4   6       18.81       28.35      7.50 o
   8   4   6      110.10      111.34     18.06 o
   9   4   6       80.58      121.95     13.36 o
 -13   5   6       73.78       59.05     13.80 o
 -12   5   6        8.32       15.17      9.90 o
 -11   5   6        5.95       -0.58      5.70 o
 -10   5   6       42.97       60.57      7.96 o
  -9   5   6        2.13       -0.60      3.28 o
  -8   5   6      790.11      784.00     21.84 o
  -7   5   6      368.32      373.77      9.12 o
  -6   5   6      446.92      405.69     20.82 o
  -5   5   6       26.17       17.39      2.69 o
  -4   5   6      557.74      533.68      8.63 o
  -3   5   6        3.55        5.49      1.46 o
  -2   5   6        6.57        8.66      2.29 o
  -1   5   6       33.35       27.70      4.15 o
   0   5   6      465.36      455.19      7.94 o
   1   5   6      159.38      164.90      5.47 o
   2   5   6        3.81        1.23      3.18 o
   3   5   6       10.07        9.05      3.99 o
   4   5   6        0.65       -2.56      4.73 o
   5   5   6      106.64      107.07      9.59 o
   6   5   6       92.31      106.07     16.85 o
   7   5   6       57.36       79.23      9.20 o
   8   5   6       68.08      108.79     12.72 o
   9   5   6        3.64       -6.83      6.83 o
 -13   6   6        0.16       -8.77     10.22 o
 -12   6   6        0.17       -0.15      4.67 o
 -11   6   6       19.94       22.27      5.75 o
 -10   6   6        5.37        0.57      4.27 o
  -9   6   6      362.25      371.41      9.62 o
  -8   6   6      343.84      340.86      9.60 o
  -7   6   6        3.22        7.35      2.61 o
  -6   6   6      166.50      156.42      4.33 o
  -5   6   6        0.00        1.44      2.04 o
  -4   6   6       37.57       34.44      2.01 o
  -3   6   6        6.80        8.84      2.56 o
  -2   6   6       67.06       84.81      3.84 o
  -1   6   6      339.14      365.20      9.29 o
   0   6   6      256.88      275.36      9.14 o
   1   6   6      139.56      128.37      4.64 o
   2   6   6      279.61      273.22      9.62 o
   3   6   6       69.46       59.41      5.53 o
   4   6   6       20.42       14.50      4.60 o
   5   6   6       87.74       96.80      7.59 o
   6   6   6       10.90        6.40      6.37 o
   7   6   6        0.51       -3.00      6.93 o
   8   6   6       43.59       28.83      9.49 o
   9   6   6        2.93        8.79     15.64 o
 -12   7   6        0.29       -8.34      9.76 o
 -11   7   6        8.86        4.95      3.83 o
 -10   7   6        7.92        5.58      3.22 o
  -9   7   6      119.07      115.70      7.64 o
  -8   7   6      232.27      231.12      5.86 o
  -7   7   6       94.58       84.40      4.56 o
  -6   7   6     1611.04     1618.44     43.82 o
  -5   7   6      367.82      358.65      5.58 o
  -4   7   6        0.69        1.10      1.90 o
  -3   7   6       40.79       44.06      3.82 o
  -2   7   6       65.95       89.78      3.67 o
  -1   7   6        0.59        2.24      2.68 o
   0   7   6       16.56       12.30      1.71 o
   1   7   6      439.47      435.21      8.79 o
   2   7   6        4.59        5.18      3.80 o
   3   7   6      285.71      285.66     10.81 o
   4   7   6       47.21       60.22     10.15 o
   5   7   6       10.20       16.25      6.64 o
   6   7   6        1.71        1.26      5.29 o
   7   7   6        1.40       -0.35      5.50 o
   8   7   6       10.72        1.54      5.79 o
 -12   8   6        4.35        8.85     10.34 o
 -11   8   6        3.57        3.69      4.95 o
 -10   8   6       33.79       30.69      4.40 o
  -9   8   6       26.75       46.57      4.81 o
  -8   8   6        0.12       -0.98      2.89 o
  -7   8   6      345.40      348.84     16.90 o
  -6   8   6     1495.83     1463.08     28.07 o
  -5   8   6      139.96      121.86      3.57 o
  -4   8   6      160.05      162.64      7.45 o
  -3   8   6      164.80      188.96     16.21 o
  -2   8   6      141.78      137.19      5.02 o
  -1   8   6       52.04       56.93      4.49 o
   0   8   6      364.20      311.22     12.07 o
   1   8   6      223.96      203.98      5.46 o
   2   8   6      781.87      719.81     18.32 o
   3   8   6      732.60      700.95     16.13 o
   4   8   6      189.30      191.53      8.61 o
   5   8   6       55.39       68.08      7.54 o
   6   8   6       18.10       11.68      6.20 o
   7   8   6       10.21        4.94      5.58 o
   8   8   6       22.38       21.95      7.17 o
 -12   9   6       23.75       19.08     12.15 o
 -11   9   6        4.12        3.20      6.42 o
 -10   9   6        0.62        2.36      2.90 o
  -9   9   6       45.34       48.54      3.57 o
  -8   9   6       28.03       35.85      4.37 o
  -7   9   6      169.98      156.42      5.62 o
  -6   9   6      311.17      304.40      8.97 o
  -5   9   6      408.94      413.69      6.95 o
  -4   9   6      407.20      401.05      7.22 o
  -3   9   6      325.43      344.26     28.20 o
  -2   9   6      128.47      137.19      4.89 o
  -1   9   6       43.93       50.36      5.68 o
   0   9   6      242.12      210.79      7.22 o
   1   9   6      133.83      133.08      5.88 o
   2   9   6      137.00      124.51      6.35 o
   3   9   6      512.37      481.46     14.29 o
   4   9   6      269.70      268.92     13.26 o
   5   9   6        6.81        4.43      4.16 o
   6   9   6        5.51       14.27      6.41 o
   7   9   6       37.99       42.55      8.11 o
   8   9   6       28.53       46.71      8.73 o
 -12  10   6        1.53       -0.82      9.79 o
 -11  10   6       16.19       16.85      7.75 o
 -10  10   6        2.55        4.06      2.87 o
  -9  10   6        3.49        1.00      2.04 o
  -8  10   6       46.72       50.15      3.78 o
  -7  10   6      171.87      178.89      6.04 o
  -6  10   6      174.67      192.68      6.82 o
  -5  10   6      706.96      686.70     13.58 o
  -4  10   6        0.58       -0.38      2.65 o
  -3  10   6       10.58       15.05      2.78 o
  -2  10   6      282.65      297.60      7.17 o
  -1  10   6      875.55      798.22     15.88 o
   0  10   6      721.20      716.16     16.14 o
   1  10   6        0.93        3.29      3.05 o
   2  10   6      426.33      495.45     12.12 o
   3  10   6      626.84      637.24     17.29 o
   4  10   6        0.02       -4.09      5.57 o
   5  10   6       39.75       56.57      8.22 o
   6  10   6        0.75       -1.82      5.24 o
   7  10   6        3.05        6.11      6.19 o
   8  10   6        1.49        0.38      5.87 o
 -12  11   6        2.64        5.95     11.14 o
 -11  11   6        6.58        8.89      7.59 o
 -10  11   6       43.73       49.74     11.54 o
  -9  11   6       60.03       58.70      4.28 o
  -8  11   6       27.66       31.84      4.29 o
  -7  11   6       34.02       34.13      2.96 o
  -6  11   6      306.33      306.81     12.06 o
  -5  11   6      607.35      628.77      9.44 o
  -4  11   6       72.12       66.49      4.26 o
  -3  11   6       71.80       94.45      5.29 o
  -2  11   6       72.65       63.01      3.73 o
  -1  11   6      404.45      405.61      9.64 o
   0  11   6      115.89       94.85      7.61 o
   1  11   6      376.24      329.06     16.52 o
   2  11   6      457.81      455.58     12.43 o
   3  11   6       93.12      103.69      7.28 o
   4  11   6      129.21      140.01      7.25 o
   5  11   6       38.83       32.73      5.74 o
   6  11   6        0.32       -0.20      4.82 o
   7  11   6        0.06       -7.89      7.89 o
   8  11   6        7.29        6.66      6.13 o
 -12  12   6        9.19       27.95     13.61 o
 -11  12   6       29.85       36.45     11.71 o
 -10  12   6       11.45       30.37      8.76 o
  -9  12   6      107.78      104.51      3.94 o
  -8  12   6       69.84       82.79      2.81 o
  -7  12   6      141.30      137.81      6.01 o
  -6  12   6      109.11      110.19      3.88 o
  -5  12   6       59.24       61.93      3.38 o
  -4  12   6      121.78      119.03      7.25 o
  -3  12   6      444.36      419.60     13.76 o
  -2  12   6      143.11      127.19      5.02 o
  -1  12   6       72.89       72.34      4.98 o
   0  12   6       11.87       16.90      4.23 o
   1  12   6      439.25      466.56     17.84 o
   2  12   6      217.86      207.95      8.53 o
   3  12   6       11.86       10.96      4.15 o
   4  12   6      143.41      165.65      8.01 o
   5  12   6       34.08       25.09      5.56 o
   6  12   6       34.24       22.73      6.40 o
   7  12   6        4.64        5.47      6.10 o
   8  12   6        0.00       -7.44      7.52 o
 -12  13   6       13.80        9.12     12.13 o
 -11  13   6       56.67       51.38     10.32 o
 -10  13   6        0.33        2.75      6.90 o
  -9  13   6       53.81       56.84     11.51 o
  -8  13   6      104.75      120.35     13.82 o
  -7  13   6       20.68       22.41      7.28 o
  -6  13   6       53.68       50.72      2.11 o
  -5  13   6        0.36        1.63      0.71 o
  -4  13   6       13.94       20.93      2.63 o
  -3  13   6      762.26      744.49     17.12 o
  -2  13   6      850.85      825.00     15.30 o
  -1  13   6        9.46       10.76      4.71 o
   0  13   6      454.03      460.65     11.49 o
   1  13   6      117.08      114.10      6.54 o
   2  13   6      299.90      294.51     10.95 o
   3  13   6      265.12      264.79      9.31 o
   4  13   6       20.10       18.70      4.63 o
   5  13   6       78.17       60.58      7.90 o
   6  13   6        5.91        5.72      4.69 o
   7  13   6        1.03        3.05      4.82 o
   8  13   6        3.28        9.83      7.33 o
 -12  14   6       14.91       18.83     14.18 o
 -11  14   6        0.04        3.29      7.60 o
 -10  14   6       18.24       18.25     10.61 o
  -9  14   6       60.96       57.60     13.99 o
  -8  14   6       87.71      125.14     27.59 o
  -7  14   6       74.53       78.04     11.49 o
  -6  14   6        5.70        5.18      6.40 o
  -5  14   6       68.59       63.27      4.72 o
  -4  14   6      985.57     1024.23     20.70 o
  -3  14   6     1486.57     1552.18     38.31 o
  -2  14   6      337.64      342.65      7.47 o
  -1  14   6       28.94       35.57      5.47 o
   0  14   6      385.22      394.98     11.46 o
   1  14   6      601.45      573.01     14.33 o
   2  14   6        0.30        2.52      3.09 o
   3  14   6       96.43       94.64      4.27 o
   4  14   6        0.08        1.70      5.11 o
   5  14   6        5.66        7.98      4.84 o
   6  14   6        1.63        1.42      4.75 o
   7  14   6        0.08        5.77      5.49 o
 -11  15   6        1.67        6.23      8.19 o
 -10  15   6       40.33       28.16      9.36 o
  -9  15   6       30.28        6.41      7.65 o
  -8  15   6        7.94       13.52      8.93 o
  -7  15   6       34.32       37.99     18.81 o
  -6  15   6        4.80        5.69      7.62 o
  -5  15   6       45.06       29.54      6.88 o
  -4  15   6       75.55       93.97     28.65 o
  -3  15   6       88.43       98.33      7.00 o
  -2  15   6        2.80        0.02      2.16 o
  -1  15   6        5.01        6.83      3.07 o
   0  15   6      102.70       83.82      5.27 o
   1  15   6      142.86      151.02      7.81 o
   2  15   6      154.09      144.73     10.18 o
   3  15   6       30.91       33.82      3.24 o
   4  15   6        4.30        5.28      4.52 o
   5  15   6        0.17       -4.37      4.37 o
   6  15   6        9.68       11.73      5.86 o
   7  15   6        2.65       -4.92      5.61 o
 -11  16   6       12.22       17.30     14.05 o
 -10  16   6       13.61        9.47      8.36 o
  -9  16   6        1.37       -9.86     18.86 o
  -8  16   6        8.05       15.32      7.98 o
  -7  16   6      107.47      115.15     17.51 o
  -6  16   6       12.18       11.42      7.27 o
  -5  16   6       28.86       27.30      8.38 o
  -4  16   6       12.38       15.88      2.79 o
  -3  16   6        2.63        0.85      2.71 o
  -2  16   6       38.21       43.19      3.13 o
  -1  16   6      160.20      147.03     11.56 o
   0  16   6      499.06      471.23     14.03 o
   1  16   6       24.94       24.99      6.29 o
   2  16   6      117.66       97.32      8.46 o
   3  16   6       22.87       23.46      4.10 o
   4  16   6       14.62       11.28      3.61 o
   5  16   6       13.67       16.70      5.02 o
   6  16   6        1.13       -0.26      4.27 o
   7  16   6       73.82      119.53      9.48 o
 -11  17   6       10.12        8.81     13.72 o
 -10  17   6        0.15       -8.60      8.60 o
  -9  17   6        0.22       -6.92      7.83 o
  -8  17   6      115.68      153.36     23.20 o
  -7  17   6      207.79      194.32     14.76 o
  -6  17   6        2.49        5.53      5.85 o
  -5  17   6        2.11        2.02      5.78 o
  -4  17   6       17.78       17.90      3.75 o
  -3  17   6       75.21       72.23      7.39 o
  -2  17   6      396.37      371.69      8.63 o
  -1  17   6      360.43      367.36     10.51 o
   0  17   6      639.78      642.37     18.02 o
   1  17   6       78.56       81.57      6.81 o
   2  17   6        2.75        3.71      1.90 o
   3  17   6       18.33       15.74      3.63 o
   4  17   6        2.79        5.69      3.88 o
   5  17   6       21.94        9.21      4.48 o
   6  17   6       61.68       96.81      8.83 o
   7  17   6        0.77        2.22      5.33 o
 -11  18   6        8.10        9.05     13.87 o
 -10  18   6        9.60       -3.98     10.72 o
  -9  18   6        7.35        9.61      8.14 o
  -8  18   6       24.06       24.57     16.19 o
  -7  18   6      190.71      184.39     13.10 o
  -6  18   6       29.21       23.41      5.35 o
  -5  18   6        5.06       -5.48      5.48 o
  -4  18   6       77.12       76.26      3.60 o
  -3  18   6       34.22       29.29      3.33 o
  -2  18   6       29.72       32.12      3.32 o
  -1  18   6       71.14       66.68      6.46 o
   0  18   6      270.63      282.87     12.57 o
   1  18   6       67.21       85.88      6.85 o
   2  18   6       83.38       64.80      7.21 o
   3  18   6        7.99       13.92      3.37 o
   4  18   6        0.31        1.49      3.46 o
   5  18   6        4.13        3.16      4.57 o
   6  18   6       42.29       55.24      6.69 o
   7  18   6      136.87      188.28      9.18 o
 -10  19   6       34.98       49.97     12.35 o
  -9  19   6        7.25        8.28     10.73 o
  -8  19   6        1.55        0.20      7.20 o
  -7  19   6       22.96       18.87      5.28 o
  -6  19   6       21.10       20.20      3.39 o
  -5  19   6        6.77        5.51      5.59 o
  -4  19   6        3.09       -1.35      5.29 o
  -3  19   6        3.88        3.83      2.21 o
  -2  19   6       47.17       43.53      3.46 o
  -1  19   6      263.25      249.61      8.05 o
   0  19   6      128.96      149.25      7.49 o
   1  19   6       14.39        9.72      3.91 o
   2  19   6        7.66        3.75      3.94 o
   3  19   6        0.10        3.26      2.91 o
   4  19   6        7.38        9.94      4.06 o
   5  19   6       54.54       41.70      9.84 o
   6  19   6       82.68      114.94      7.42 o
 -10  20   6      107.79      123.02     16.13 o
  -9  20   6       59.43       54.52     14.93 o
  -8  20   6       52.35       57.33      5.54 o
  -7  20   6        0.71       -4.90      5.05 o
  -6  20   6        3.47        2.73      4.74 o
  -5  20   6       14.28       19.54      6.52 o
  -4  20   6       22.71       53.33     17.42 o
  -3  20   6        0.39       -0.77      2.21 o
  -2  20   6       13.83       16.83      3.48 o
  -1  20   6       20.40       15.15      3.66 o
   0  20   6       55.73       53.03      5.97 o
   1  20   6       28.30       39.12      5.43 o
   2  20   6       39.08       28.91      5.42 o
   3  20   6       25.14       29.19      3.89 o
   4  20   6       48.27       44.24      4.68 o
   5  20   6        8.21       13.42      6.93 o
   6  20   6        0.07       14.49      7.60 o
 -10  21   6       52.79       50.13     13.13 o
  -9  21   6      173.01      164.31     17.54 o
  -8  21   6        5.73        2.34      7.59 o
  -7  21   6        0.30       -8.36      8.36 o
  -6  21   6       11.84       26.17      8.80 o
  -5  21   6        9.99       20.69      7.93 o
  -4  21   6       28.96       21.72     12.17 o
  -3  21   6      137.02      141.75      6.39 o
  -2  21   6      125.19      115.41     12.83 o
  -1  21   6       36.77       29.61      3.58 o
   0  21   6       36.48       33.09      4.17 o
   1  21   6      140.24      158.73      7.83 o
   2  21   6       52.00       54.39      7.05 o
   3  21   6       78.06       84.43     10.46 o
   4  21   6       38.24       33.03      6.22 o
   5  21   6        2.51       25.39      9.63 o
   6  21   6       17.28       21.57      8.15 o
  -9  22   6        6.62       13.28     13.65 o
  -8  22   6       20.66       27.76     13.34 o
  -7  22   6       52.15       68.40     22.42 o
  -6  22   6        3.56        0.18      8.11 o
  -5  22   6       40.75       64.05     18.36 o
  -4  22   6       64.83       70.23     20.69 o
  -3  22   6       75.59       73.91      2.76 o
  -2  22   6        5.54        0.75      3.11 o
  -1  22   6       40.76       40.58      4.21 o
   0  22   6       16.33       19.58      3.95 o
   1  22   6       38.42       34.11      7.63 o
   2  22   6        1.27       -3.09      4.37 o
   3  22   6       57.48       68.05      7.51 o
   4  22   6        0.66       -0.14      6.04 o
   5  22   6        3.44        4.64      5.93 o
  -9  23   6        5.32       16.56     10.70 o
  -8  23   6       23.10       18.00     12.18 o
  -7  23   6        1.59       13.52     11.80 o
  -6  23   6       28.60       60.16     10.93 o
  -5  23   6        3.58        5.70      6.51 o
  -4  23   6       46.36       54.05      9.20 o
  -3  23   6       29.58       39.42     11.63 o
  -2  23   6      108.62       98.46      6.80 o
  -1  23   6        3.48        4.42      3.39 o
   0  23   6       20.95       27.56      5.31 o
   1  23   6        6.67        5.56      4.35 o
   2  23   6      111.46      108.98      7.22 o
   3  23   6       22.46       18.81      5.35 o
   4  23   6        0.22       -6.38      6.38 o
   5  23   6       15.73       22.89     10.53 o
  -8  24   6       12.80       44.50     14.41 o
  -7  24   6        3.96       10.12     14.03 o
  -6  24   6        5.20       15.29     13.65 o
  -5  24   6      229.76      257.39     14.90 o
  -4  24   6       16.58       15.91      6.06 o
  -3  24   6       28.29       34.84      8.87 o
  -2  24   6        8.08        6.08      3.69 o
  -1  24   6        1.68        4.14      3.96 o
   0  24   6        1.00       -3.54      4.04 o
   1  24   6        0.00       -3.51      3.73 o
   2  24   6        8.55        9.52      5.22 o
   3  24   6        4.83        3.71      5.20 o
   4  24   6        2.17        4.14      6.44 o
  -8  25   6        0.00       -3.22      9.14 o
  -7  25   6        0.03        9.35      9.29 o
  -6  25   6        0.55        5.20     12.59 o
  -5  25   6        0.80       -1.06      6.38 o
  -4  25   6        1.58        0.20      4.91 o
  -3  25   6       22.76       30.93      9.14 o
  -2  25   6        2.04        2.14      8.33 o
  -1  25   6        0.09       -0.11      2.68 o
   0  25   6       17.86       10.56      6.07 o
   1  25   6        3.13        0.85      4.00 o
   2  25   6        0.61       -2.13      3.96 o
   3  25   6       21.41       23.39      5.99 o
   4  25   6       19.76       22.80      6.79 o
  -7  26   6        0.44       11.67      9.99 o
  -6  26   6       35.39       60.43     18.44 o
  -5  26   6       15.36       29.93     10.58 o
  -4  26   6       11.61       13.40      6.74 o
  -3  26   6        0.17       -5.61      6.84 o
  -2  26   6        2.11        1.94      6.96 o
  -1  26   6        6.33        8.64      6.54 o
   0  26   6       34.33       30.16      4.86 o
   1  26   6       31.64       27.73      4.84 o
   2  26   6        1.59        5.50      4.91 o
   3  26   6        0.17        4.54      6.98 o
  -7  27   6        6.53       10.45      9.96 o
  -6  27   6       45.11       43.28     12.21 o
  -5  27   6       29.82       33.07     10.30 o
  -4  27   6       41.04       51.63      8.95 o
  -3  27   6      113.23      150.15     11.20 o
  -2  27   6        3.96        7.80      7.70 o
  -1  27   6        8.82        8.33      9.42 o
   0  27   6        6.59        7.37      4.37 o
   1  27   6       13.19       16.05      5.36 o
   2  27   6        5.27       -0.24      3.64 o
   3  27   6        8.67       10.15      4.79 o
  -6  28   6        7.35        6.10      9.48 o
  -5  28   6        0.00       -2.06      9.13 o
  -4  28   6      155.92      212.27     15.04 o
  -3  28   6       48.26       54.48      9.63 o
  -2  28   6       10.12       18.31     11.36 o
  -1  28   6        9.77        9.26      7.95 o
   0  28   6        1.80       -1.77      4.21 o
   1  28   6        7.21        8.48      4.37 o
   2  28   6       19.10       26.59      8.11 o
  -5  29   6        2.73        8.12      7.70 o
  -4  29   6       29.74       40.39      9.60 o
  -3  29   6       10.36        9.48      8.57 o
  -2  29   6        5.43        0.86      6.32 o
  -1  29   6        1.87        2.78     16.08 o
   0  29   6        0.01       -9.77      9.77 o
   1  29   6        0.01        0.73      4.89 o
  -3  30   6       10.63       13.02      9.33 o
  -2  30   6       36.14       24.63      8.38 o
  -1  30   6       26.36       31.77     17.56 o
 -12   1   7       91.56      112.81     17.20 o
 -11   1   7       87.35      110.15     16.45 o
 -10   1   7        3.65       -0.01      3.67 o
  -9   1   7       28.45       18.99      3.17 o
  -8   1   7        3.98        3.79      2.68 o
  -7   1   7      219.39      218.19      5.40 o
  -6   1   7        5.69        1.07      1.91 o
  -5   1   7        0.00       -0.31      1.79 o
  -4   1   7        2.35        2.54      2.25 o
  -3   1   7        0.08        1.53      3.45 o
  -2   1   7       47.09       64.02      9.70 o
  -1   1   7        1.09        2.38      1.99 o
   0   1   7        9.84       12.12      2.78 o
   1   1   7       27.49       35.84      3.10 o
   2   1   7       13.60       11.01      4.17 o
   3   1   7      264.46      250.39     13.12 o
   4   1   7       88.31       90.01      7.78 o
   5   1   7      114.21      130.23     10.41 o
   6   1   7       84.75       91.50      9.83 o
   7   1   7       40.04       47.60      9.81 o
   8   1   7       17.89        1.70     11.33 o
 -12   2   7        2.14       -5.71      5.82 o
 -11   2   7        7.58        8.34      4.28 o
 -10   2   7      120.60      122.82      5.29 o
  -9   2   7        0.01        2.78      3.37 o
  -8   2   7       13.22        9.27      2.50 o
  -7   2   7      127.67      111.46      4.22 o
  -6   2   7      581.33      596.45     10.06 o
  -5   2   7      125.83       99.81      4.66 o
  -4   2   7      181.21      197.70      5.72 o
  -3   2   7       19.81       21.78      3.26 o
  -2   2   7       37.55       36.31      2.60 o
  -1   2   7      153.32      175.14      5.67 o
   0   2   7        4.19        7.16      2.66 o
   1   2   7       48.34       51.72      3.32 o
   2   2   7        5.75        1.44      2.51 o
   3   2   7      196.82      202.72     10.61 o
   4   2   7        2.99        0.23      4.08 o
   5   2   7       14.93       25.16      7.83 o
   6   2   7        3.81        8.32      7.39 o
   7   2   7       42.94       41.48      9.38 o
 -12   3   7       19.96       13.54      8.07 o
 -11   3   7       75.46       61.30     13.93 o
 -10   3   7       10.17       13.75      3.69 o
  -9   3   7       38.42       50.30      3.91 o
  -8   3   7      178.46      173.35      6.04 o
  -7   3   7        0.32       -1.98      2.11 o
  -6   3   7       55.88       55.52      3.34 o
  -5   3   7        9.99       11.59      1.99 o
  -4   3   7        2.83        0.35      1.67 o
  -3   3   7       37.65       48.22      3.35 o
  -2   3   7      164.79      157.52      5.74 o
  -1   3   7      113.92      117.79      3.52 o
   0   3   7       57.23       52.89      3.03 o
   1   3   7       28.27       29.30      3.05 o
   2   3   7       21.55       15.69      3.12 o
   3   3   7      436.89      442.82     10.17 o
   4   3   7       77.63       84.51      7.48 o
   5   3   7        0.34        0.15      5.32 o
   6   3   7        0.97        0.63      5.71 o
   7   3   7       71.21      113.20     11.64 o
 -12   4   7       15.43       10.95      9.16 o
 -11   4   7        4.31       -1.46      3.89 o
 -10   4   7       93.85       84.83      5.68 o
  -9   4   7      239.84      241.88      7.95 o
  -8   4   7      289.78      261.65      6.34 o
  -7   4   7       12.03        7.90      2.55 o
  -6   4   7      477.46      466.00      8.78 o
  -5   4   7       83.32       87.64      5.10 o
  -4   4   7       34.37       34.62      5.71 o
  -3   4   7       99.46       82.91      5.36 o
  -2   4   7       58.33       59.84      4.29 o
  -1   4   7       10.47        9.45      3.14 o
   0   4   7       10.97        9.21      3.41 o
   1   4   7        7.06        5.04      2.50 o
   2   4   7       48.04       54.02      6.79 o
   3   4   7      103.00       91.81      9.93 o
   4   4   7      276.97      243.19     10.97 o
   5   4   7        3.52       -0.21      6.14 o
   6   4   7        3.97       12.05      6.12 o
   7   4   7       25.51       35.15      8.90 o
 -12   5   7        1.75        0.28      3.72 o
 -11   5   7       67.68       69.29      5.60 o
 -10   5   7       87.29       95.68     10.24 o
  -9   5   7      215.83      213.02      9.51 o
  -8   5   7       68.73       78.50      6.89 o
  -7   5   7       20.19       23.55      2.88 o
  -6   5   7      198.41      201.93      7.36 o
  -5   5   7       24.75       33.04      2.15 o
  -4   5   7       20.19       18.33      1.96 o
  -3   5   7       79.92       69.24      4.25 o
  -2   5   7      148.63      166.33      8.65 o
  -1   5   7      205.28      209.38      4.97 o
   0   5   7        0.33        2.07      2.30 o
   1   5   7       43.90       37.23      3.74 o
   2   5   7       23.85       34.61      3.39 o
   3   5   7       80.50       97.05      6.63 o
   4   5   7      173.60      166.25      9.56 o
   5   5   7       70.58       80.35      7.20 o
   6   5   7        2.63       -0.07      5.58 o
   7   5   7        3.28        1.20      6.46 o
 -12   6   7        8.92       18.25     18.89 o
 -11   6   7       46.94       61.69      4.87 o
 -10   6   7      111.03      113.49      6.72 o
  -9   6   7       70.38       82.11      5.85 o
  -8   6   7        1.86       -2.15      2.44 o
  -7   6   7       11.21       16.45      2.95 o
  -6   6   7        0.99        4.12      2.53 o
  -5   6   7        8.59       16.69      2.58 o
  -4   6   7       75.32       59.47      5.26 o
  -3   6   7       17.04       14.13      3.35 o
  -2   6   7      150.78      144.84     11.10 o
  -1   6   7        3.85        8.77      3.33 o
   0   6   7      161.50      141.31      5.59 o
   1   6   7       78.49       73.22      4.58 o
   2   6   7       10.84        5.83      2.77 o
   3   6   7       13.13        8.41      5.46 o
   4   6   7        0.33        5.63      4.90 o
   5   6   7       14.55       18.90      6.59 o
   6   6   7        1.21        8.49      7.16 o
   7   6   7        0.80        1.37      6.72 o
 -12   7   7        2.44        6.10     10.28 o
 -11   7   7        1.19        1.56      2.94 o
 -10   7   7       14.99       20.50      4.86 o
  -9   7   7        0.91        0.91      2.23 o
  -8   7   7       16.28       10.34      2.43 o
  -7   7   7       11.33        9.66      2.34 o
  -6   7   7       12.27       11.42      2.42 o
  -5   7   7      408.89      373.95      6.62 o
  -4   7   7      187.38      170.23      6.77 o
  -3   7   7       21.36       12.96      4.10 o
  -2   7   7        8.48        5.59      3.33 o
  -1   7   7      239.02      255.78      8.67 o
   0   7   7      104.36      121.89      9.38 o
   1   7   7      352.34      349.57      7.79 o
   2   7   7       11.93        4.52      2.46 o
   3   7   7       35.09       31.41      6.65 o
   4   7   7        8.11        5.08      4.99 o
   5   7   7       24.42       23.16      5.35 o
   6   7   7        4.24       11.34      5.92 o
   7   7   7       14.80       25.57      9.37 o
 -12   8   7        1.35       -4.58     10.70 o
 -11   8   7        0.71        0.49      9.31 o
 -10   8   7       40.68       55.39      6.17 o
  -9   8   7        5.32        9.60      2.71 o
  -8   8   7        0.47        3.00      2.86 o
  -7   8   7        3.06        2.52      2.55 o
  -6   8   7       72.05       67.93      5.56 o
  -5   8   7       78.09       81.53      5.36 o
  -4   8   7       18.97       14.77      3.11 o
  -3   8   7       97.66      102.24      5.87 o
  -2   8   7       21.33       27.78      3.66 o
  -1   8   7      170.18      178.14      9.88 o
   0   8   7      144.49      171.42      9.23 o
   1   8   7       27.85       15.85      1.93 o
   2   8   7      117.47      110.97      6.71 o
   3   8   7        6.19       -0.17      3.96 o
   4   8   7        0.75        2.53      4.25 o
   5   8   7        2.64       -0.65      4.96 o
   6   8   7       35.32       34.39      6.20 o
   7   8   7       51.86       40.30     10.61 o
 -12   9   7        1.91        5.62     10.84 o
 -11   9   7        5.85       14.86     11.34 o
 -10   9   7       12.97       10.50      6.84 o
  -9   9   7       22.06       24.48      3.49 o
  -8   9   7        1.96        3.16      2.54 o
  -7   9   7       46.10       56.54      5.63 o
  -6   9   7       80.78       86.53      4.02 o
  -5   9   7       11.52        6.80      1.46 o
  -4   9   7        0.04        1.51      2.67 o
  -3   9   7        3.90        7.45      3.67 o
  -2   9   7       31.30       26.77      3.88 o
  -1   9   7       44.33       76.97     11.09 o
   0   9   7       18.52       34.89      4.66 o
   1   9   7      136.49      121.83      6.20 o
   2   9   7       14.85       21.53      2.56 o
   3   9   7      340.40      326.58     11.01 o
   4   9   7        6.44        2.24      4.42 o
   5   9   7        1.79        6.27      5.58 o
   6   9   7        1.89       11.11      5.75 o
   7   9   7        0.90       -2.60      4.92 o
 -12  10   7        5.12        4.85     10.98 o
 -11  10   7       94.87      129.01     18.86 o
 -10  10   7      117.67      131.45     14.66 o
  -9  10   7        0.05       -0.92      2.96 o
  -8  10   7        0.17       -0.31      2.13 o
  -7  10   7        5.76       12.56      2.61 o
  -6  10   7       60.83       59.46      3.03 o
  -5  10   7        6.29        6.63      2.61 o
  -4  10   7        6.19       10.18      3.53 o
  -3  10   7      151.77      153.89     19.83 o
  -2  10   7      307.28      316.54     10.75 o
  -1  10   7       90.82      102.59      5.98 o
   0  10   7     1393.50     1378.08     31.14 o
   1  10   7        4.08        8.09      4.40 o
   2  10   7      257.32      276.44      7.91 o
   3  10   7      324.38      307.56     10.66 o
   4  10   7        2.80        5.76      5.04 o
   5  10   7       44.04       41.67      6.06 o
   6  10   7        8.48        9.19      5.57 o
   7  10   7        0.09       -0.78      5.29 o
 -11  11   7       16.19       13.73     12.11 o
 -10  11   7       12.76       23.54      8.09 o
  -9  11   7        0.45       -7.05      7.05 o
  -8  11   7        0.00        1.88      2.77 o
  -7  11   7      284.31      254.58      7.87 o
  -6  11   7      202.67      201.29      6.36 o
  -5  11   7       83.15       84.84      5.85 o
  -4  11   7        3.45       10.91      3.51 o
  -3  11   7        6.74        6.66      3.13 o
  -2  11   7      257.91      255.14      8.58 o
  -1  11   7      164.83      159.15      6.63 o
   0  11   7        5.77       14.45      4.66 o
   1  11   7      218.21      193.66      8.84 o
   2  11   7      759.75      708.84     24.22 o
   3  11   7       23.35       14.90      5.45 o
   4  11   7        6.95       -3.81      4.96 o
   5  11   7        0.70       -4.96      4.96 o
   6  11   7        0.06        0.14      5.58 o
   7  11   7        1.46       -1.79      5.72 o
 -11  12   7        8.36       -8.77     12.21 o
 -10  12   7       17.05       16.81      7.92 o
  -9  12   7        6.57        9.53      9.01 o
  -8  12   7        0.63        0.04      1.73 o
  -7  12   7      197.60      189.20      5.38 o
  -6  12   7        6.23        6.13      2.21 o
  -5  12   7       36.82       39.49      3.28 o
  -4  12   7      443.86      465.83     11.20 o
  -3  12   7      162.13      188.84      5.80 o
  -2  12   7      284.41      304.40      8.44 o
  -1  12   7      290.89      265.61     14.55 o
   0  12   7      230.45      226.95     10.76 o
   1  12   7       29.99       28.93      5.49 o
   2  12   7      475.46      462.57     12.80 o
   3  12   7        4.35       10.38      6.08 o
   4  12   7       50.64       69.62      6.76 o
   5  12   7        3.33       -1.85      5.17 o
   6  12   7        0.81        1.85      5.05 o
   7  12   7        4.77       19.22      9.58 o
 -11  13   7        0.16        6.97     11.70 o
 -10  13   7        0.26        2.59      6.91 o
  -9  13   7      156.44      180.33     19.77 o
  -8  13   7       69.65       96.71      8.56 o
  -7  13   7        4.17        4.11      1.81 o
  -6  13   7       75.89       71.65      5.18 o
  -5  13   7      131.94      123.98      7.29 o
  -4  13   7      203.99      196.63      9.42 o
  -3  13   7       15.31       14.62      2.79 o
  -2  13   7       12.01        8.30      3.69 o
  -1  13   7      221.34      206.23      8.40 o
   0  13   7     1152.26     1100.40     30.98 o
   1  13   7        9.65        3.69      4.96 o
   2  13   7        9.94        2.59      1.33 o
   3  13   7       14.56       24.32      4.93 o
   4  13   7       27.28       28.86      6.31 o
   5  13   7        4.50        3.10      4.83 o
   6  13   7       16.75       17.78      6.89 o
 -11  14   7        7.45       32.84     14.92 o
 -10  14   7       14.43        2.54     11.08 o
  -9  14   7       47.23       72.72     16.53 o
  -8  14   7        1.22        8.99      7.28 o
  -7  14   7        0.47       -1.14      4.13 o
  -6  14   7      116.84      134.06     10.97 o
  -5  14   7      147.38      173.72     18.53 o
  -4  14   7        6.82        3.84      4.13 o
  -3  14   7       36.56       33.15      4.91 o
  -2  14   7       84.92       84.09      9.75 o
  -1  14   7      220.65      252.00     10.62 o
   0  14   7       44.53       41.19      6.12 o
   1  14   7       69.99       77.10      7.25 o
   2  14   7      123.69      153.52     11.32 o
   3  14   7        2.62        4.73      2.85 o
   4  14   7       34.57       22.88      5.41 o
   5  14   7       21.41       11.57      6.12 o
   6  14   7        0.22       -3.36      6.94 o
 -11  15   7        0.42        6.09     12.58 o
 -10  15   7        3.05       -8.01     12.28 o
  -9  15   7        2.01        4.70      7.33 o
  -8  15   7        7.39        5.58      8.88 o
  -7  15   7       42.72       55.67      7.29 o
  -6  15   7       43.86       48.04      5.18 o
  -5  15   7       41.98       43.15      3.98 o
  -4  15   7       46.35       33.35      5.35 o
  -3  15   7      229.02      227.51     10.06 o
  -2  15   7      100.21      113.81      5.25 o
  -1  15   7        4.74        3.93      3.69 o
   0  15   7       33.50       34.92      4.65 o
   1  15   7       30.66       23.24      4.84 o
   2  15   7       35.52       37.60      7.33 o
   3  15   7       13.12       11.45      3.02 o
   4  15   7        0.84       -1.20      2.33 o
   5  15   7        0.56        2.84      5.29 o
   6  15   7       74.13       92.09     11.85 o
 -10  16   7       36.62       35.06     15.63 o
  -9  16   7      162.36      167.10     18.89 o
  -8  16   7       65.92       98.17     38.80 o
  -7  16   7        0.10        5.15      9.33 o
  -6  16   7       84.31      102.84      9.31 o
  -5  16   7      329.38      327.63     11.62 o
  -4  16   7       12.83       10.21      3.40 o
  -3  16   7       33.46       49.77      5.55 o
  -2  16   7        1.04        0.47      3.11 o
  -1  16   7        2.72        3.04      3.80 o
   0  16   7       20.27       29.07      4.51 o
   1  16   7       50.64       57.93      7.70 o
   2  16   7       89.20      100.11      8.20 o
   3  16   7        8.65        0.14      4.21 o
   4  16   7        3.56       -0.28      4.98 o
   5  16   7       91.59      107.41      8.36 o
   6  16   7       21.45       17.47      7.97 o
 -10  17   7       18.08        2.33     12.50 o
  -9  17   7      110.25      130.12     13.61 o
  -8  17   7       22.57       36.78     11.52 o
  -7  17   7        6.27        3.16      6.54 o
  -6  17   7        5.89       22.72      6.80 o
  -5  17   7       14.08       21.90      5.16 o
  -4  17   7       68.42       70.89      8.96 o
  -3  17   7       98.28       94.67      5.49 o
  -2  17   7        6.67        8.20      2.95 o
  -1  17   7       47.26       50.20      5.24 o
   0  17   7      114.95      117.82      6.79 o
   1  17   7       93.40      104.87      7.17 o
   2  17   7        2.40        2.22      4.75 o
   3  17   7        5.14        8.70      5.26 o
   4  17   7        0.38       -1.24      5.17 o
   5  17   7        0.80        4.36      5.49 o
 -10  18   7       79.51      107.92     21.40 o
  -9  18   7        0.78       -9.14      9.14 o
  -8  18   7       54.94       43.89     13.46 o
  -7  18   7      116.97      145.52     38.37 o
  -6  18   7       22.02       15.58      6.72 o
  -5  18   7       35.36       56.26      7.95 o
  -4  18   7       41.94       43.85      4.43 o
  -3  18   7      237.25      250.65      6.15 o
  -2  18   7        4.82        8.97      4.27 o
  -1  18   7        0.97       -1.56      4.00 o
   0  18   7        5.83       15.61      5.00 o
   1  18   7       61.62       64.88      6.20 o
   2  18   7       34.52       28.96      5.76 o
   3  18   7       12.94       12.01      5.51 o
   4  18   7       14.67       13.42      7.48 o
   5  18   7        0.57       -5.36      6.15 o
  -9  19   7      103.55      132.51     24.61 o
  -8  19   7        1.87        2.07      7.45 o
  -7  19   7       58.30       68.83     13.18 o
  -6  19   7      174.75      162.46     15.44 o
  -5  19   7       86.61       84.88     10.12 o
  -4  19   7       37.04       36.54      4.02 o
  -3  19   7        8.36       11.83      3.10 o
  -2  19   7        0.68       -4.18      4.18 o
  -1  19   7       16.88       18.46      3.66 o
   0  19   7       35.26       44.40      6.06 o
   1  19   7       16.27       14.64      4.72 o
   2  19   7        3.02        3.07      5.67 o
   3  19   7        5.42        6.16      7.27 o
   4  19   7       21.30       22.04      6.18 o
   5  19   7       17.21       17.26      6.68 o
  -9  20   7       28.50       16.56     16.23 o
  -8  20   7        6.48       10.00     10.38 o
  -7  20   7       49.83       69.75     12.84 o
  -6  20   7      154.51      154.11     17.62 o
  -5  20   7       35.90       38.30      8.43 o
  -4  20   7       33.43       35.78      7.28 o
  -3  20   7        6.68        2.64      3.73 o
  -2  20   7       54.31       60.36      5.79 o
  -1  20   7        0.38        0.34      3.07 o
   0  20   7        2.82        4.97      4.86 o
   1  20   7        1.05        0.83      4.95 o
   2  20   7       50.57       60.93      6.82 o
   3  20   7        0.01       -0.19      6.10 o
   4  20   7        0.02        0.20      5.73 o
  -9  21   7        8.98       14.12     16.56 o
  -8  21   7        0.79        3.99     10.59 o
  -7  21   7        0.00       -7.32      7.63 o
  -6  21   7       12.32       31.04      9.46 o
  -5  21   7       86.43       96.90      9.95 o
  -4  21   7      140.99      143.47     20.14 o
  -3  21   7        2.27        1.71      4.84 o
  -2  21   7        1.86       -0.09      3.39 o
  -1  21   7       33.73       40.00      4.27 o
   0  21   7        1.09       23.61     20.29 o
   1  21   7        8.88        9.57      6.15 o
   2  21   7        3.39        1.15      5.16 o
   3  21   7       30.66       22.91      8.55 o
   4  21   7        5.18       46.05     20.72 o
  -8  22   7        6.42        5.79     10.28 o
  -7  22   7       39.09       53.18      9.65 o
  -6  22   7       18.92       39.17      8.58 o
  -5  22   7        3.00        8.99      7.92 o
  -4  22   7        0.63       11.53      7.65 o
  -3  22   7        5.62        9.18      8.25 o
  -2  22   7       21.24       14.70      3.92 o
  -1  22   7       42.39       32.65      6.42 o
   0  22   7       66.64       54.82      6.13 o
   1  22   7        2.38        6.42      5.01 o
   2  22   7        2.00       -4.75      4.75 o
   3  22   7        2.21        3.40      6.64 o
   4  22   7       13.84        3.96      6.94 o
  -8  23   7       35.81       59.79     16.89 o
  -7  23   7       25.97       33.81      9.25 o
  -6  23   7       10.85       20.47      9.55 o
  -5  23   7       12.37        9.53      6.86 o
  -4  23   7       39.16       48.78     12.60 o
  -3  23   7        2.62        1.27     12.49 o
  -2  23   7        7.51       11.01      6.41 o
  -1  23   7        9.63        7.65      4.51 o
   0  23   7       32.16       26.42      5.05 o
   1  23   7       35.48       32.60      9.13 o
   2  23   7        7.47       16.85      6.05 o
   3  23   7        1.38        0.13      6.82 o
  -7  24   7        2.92        7.31      7.71 o
  -6  24   7        0.24       -9.08      9.08 o
  -5  24   7        5.27       -2.10      6.65 o
  -4  24   7       51.63       71.95     11.51 o
  -3  24   7       15.50       11.71     20.62 o
  -2  24   7        0.17       -8.03      8.03 o
  -1  24   7       13.56       11.37      3.91 o
   0  24   7        0.66        4.87      5.26 o
   1  24   7       28.57       36.82      6.60 o
   2  24   7       19.22       20.55      7.09 o
  -6  25   7       87.42       98.21     15.50 o
  -5  25   7       16.25       14.65      8.73 o
  -4  25   7       21.76       32.45      7.58 o
  -3  25   7        0.06        5.58      8.80 o
  -2  25   7       21.96       39.66     11.00 o
  -1  25   7        2.21        5.65      4.00 o
   0  25   7        2.38        2.58      3.96 o
   1  25   7       90.86      115.70     14.59 o
   2  25   7        0.60       -0.08      5.36 o
  -6  26   7        1.39       -0.57     14.34 o
  -5  26   7        5.77       -7.49     10.39 o
  -4  26   7        1.87        8.79      6.55 o
  -3  26   7        2.50       -7.77      7.77 o
  -2  26   7        1.22       -5.63      9.35 o
  -1  26   7        9.44       14.53      8.63 o
   0  26   7        3.96       -0.82      4.06 o
   1  26   7        8.26       14.22      5.73 o
  -5  27   7       37.43       52.40     17.16 o
  -4  27   7       10.12       24.46      7.34 o
  -3  27   7        9.09       14.63      8.89 o
  -2  27   7        0.26       -5.75      8.26 o
  -1  27   7        0.04        6.61      8.30 o
   0  27   7       17.19       24.91      9.56 o
 -11   0   8        3.30       -7.77      9.28 o
 -10   0   8       20.17       30.13      4.72 o
  -9   0   8       32.32       19.87      5.29 o
  -8   0   8       68.24       65.70      5.74 o
  -7   0   8       61.75       48.62      4.50 o
  -6   0   8      225.71      224.38      8.64 o
  -5   0   8      415.75      382.05     11.51 o
  -4   0   8        0.25       -3.05      3.05 o
  -3   0   8       56.16       63.72     10.58 o
  -2   0   8       13.77        5.70      4.52 o
  -1   0   8      108.76      108.55     11.04 o
   0   0   8       85.40       83.84      5.57 o
   1   0   8       71.42       69.58      7.17 o
   2   0   8      177.49      168.81      9.79 o
   3   0   8      600.29      589.68     19.75 o
   4   0   8        0.11       -3.64      5.30 o
   5   0   8       17.13       25.50      7.95 o
   6   0   8        0.15       -4.69      5.15 o
 -11   1   8       18.78       15.19      4.40 o
 -10   1   8       36.63       28.82      3.41 o
  -9   1   8       35.46       27.62      3.75 o
  -8   1   8       13.91        8.05      2.85 o
  -7   1   8      274.84      291.39      6.48 o
  -6   1   8       24.54       25.27      3.64 o
  -5   1   8      251.73      245.88      7.66 o
  -4   1   8      359.28      334.04     11.93 o
  -3   1   8      405.11      401.54     18.88 o
  -2   1   8        5.89        4.71      4.07 o
  -1   1   8       17.54       13.19      3.01 o
   0   1   8        0.74       -0.90      2.68 o
   1   1   8        1.92        2.87      3.49 o
   2   1   8        1.16        4.44      2.81 o
   3   1   8        3.16        4.98      3.64 o
   4   1   8       11.03       21.75      4.83 o
   5   1   8        1.79        0.44      3.55 o
   6   1   8       17.91       10.79      5.15 o
 -11   2   8        2.62        1.51      3.44 o
 -10   2   8        0.06       -0.52      3.22 o
  -9   2   8      279.65      271.61      7.35 o
  -8   2   8       97.49       88.88      5.00 o
  -7   2   8        2.10        2.87      2.26 o
  -6   2   8      138.12      144.31      5.64 o
  -5   2   8       13.56       15.35      2.54 o
  -4   2   8       65.92       56.62      4.74 o
  -3   2   8       42.84       28.51      9.15 o
  -2   2   8       10.80       19.72      5.90 o
  -1   2   8       13.82        9.10      2.36 o
   0   2   8        1.99        4.50      3.12 o
   1   2   8       76.12       98.81      5.82 o
   2   2   8       19.39       21.90      3.31 o
   3   2   8        0.23        5.58      3.82 o
   4   2   8       35.43       28.11      4.80 o
   5   2   8        0.39       -2.03      4.12 o
   6   2   8       15.34       11.33      5.60 o
 -11   3   8        9.67        8.25      4.28 o
 -10   3   8       81.33       73.97      5.58 o
  -9   3   8      119.83      104.24      4.59 o
  -8   3   8        0.28       -0.32      2.37 o
  -7   3   8      100.46      112.21      4.17 o
  -6   3   8      498.10      500.20     11.04 o
  -5   3   8      188.00      163.06     10.15 o
  -4   3   8       71.24       61.22      4.50 o
  -3   3   8       15.12       23.28      4.22 o
  -2   3   8        2.14        5.08      3.80 o
  -1   3   8       11.77        5.35      3.24 o
   0   3   8        6.34        4.21      2.23 o
   1   3   8       15.50       16.08      4.01 o
   2   3   8       10.19       13.76      3.16 o
   3   3   8       63.60       53.39      5.32 o
   4   3   8        3.54        4.12      4.01 o
   5   3   8        0.25       -0.01      4.04 o
   6   3   8        4.47        9.58      5.70 o
 -11   4   8        1.80        6.72      3.76 o
 -10   4   8       53.71       62.12      8.00 o
  -9   4   8        6.11        5.02      2.49 o
  -8   4   8       23.43       12.73      2.54 o
  -7   4   8        9.00        6.92      2.65 o
  -6   4   8        8.90        0.98      2.77 o
  -5   4   8       24.70       15.32      2.69 o
  -4   4   8       30.56       32.85      4.42 o
  -3   4   8       61.06       44.25      5.67 o
  -2   4   8      218.70      220.24      9.19 o
  -1   4   8       15.69       13.10      3.03 o
   0   4   8       12.04        4.98      3.03 o
   1   4   8       19.67       12.72      3.28 o
   2   4   8       10.38        6.56      3.06 o
   3   4   8      193.11      202.42      9.18 o
   4   4   8       15.86       10.92      3.98 o
   5   4   8       38.62       39.54      9.08 o
   6   4   8       35.07       38.25      6.80 o
 -11   5   8       29.80       24.98      4.79 o
 -10   5   8      101.86       94.04      4.68 o
  -9   5   8      212.10      215.11      7.41 o
  -8   5   8      118.60      110.70      4.96 o
  -7   5   8       41.03       56.87      5.20 o
  -6   5   8        4.13        9.91      2.21 o
  -5   5   8        9.30       13.23      1.89 o
  -4   5   8        2.25        4.51      4.15 o
  -3   5   8       25.87       29.74      5.25 o
  -2   5   8       69.49       63.93      5.85 o
  -1   5   8      268.84      258.69     10.23 o
   0   5   8        3.08        3.27      3.22 o
   1   5   8       46.83       63.11      3.69 o
   2   5   8      215.04      195.77      6.00 o
   3   5   8       24.45       21.88      4.24 o
   4   5   8        7.98        2.62      3.74 o
   5   5   8       18.83       28.54      5.93 o
   6   5   8        7.34       14.80      5.64 o
 -11   6   8       64.34       47.12     39.97 o
 -10   6   8       14.96       10.55      3.66 o
  -9   6   8        7.67        7.39      2.81 o
  -8   6   8       32.51       29.72      3.15 o
  -7   6   8       16.57       20.80      3.52 o
  -6   6   8        9.73       12.77      2.12 o
  -5   6   8        8.90        7.01      2.57 o
  -4   6   8        0.59        1.88      4.54 o
  -3   6   8        2.40       10.15      5.34 o
  -2   6   8       29.98       45.48     10.00 o
  -1   6   8        1.79        4.79      3.58 o
   0   6   8       11.34        6.62      1.70 o
   1   6   8       14.70       11.17      3.26 o
   2   6   8        6.82        4.52      3.09 o
   3   6   8        5.14        6.71      3.42 o
   4   6   8       16.34       24.60      4.36 o
   5   6   8        5.44       15.80      5.82 o
   6   6   8        5.90        3.30      7.72 o
 -11   7   8       34.87       34.10     21.18 o
 -10   7   8        3.77        1.03      3.04 o
  -9   7   8       43.67       41.98      5.57 o
  -8   7   8       77.24       69.49      9.70 o
  -7   7   8      145.65      136.88      7.61 o
  -6   7   8      114.59      103.51      3.64 o
  -5   7   8      139.39      143.65      9.95 o
  -4   7   8       34.72       40.27      5.67 o
  -3   7   8       40.94       48.88      4.94 o
  -2   7   8       42.56       34.36      4.39 o
  -1   7   8      145.15      142.28      8.41 o
   0   7   8      249.98      205.74     10.28 o
   1   7   8      335.67      320.64     16.25 o
   2   7   8        2.25        5.07      3.83 o
   3   7   8        0.69        2.77      3.78 o
   4   7   8        0.81        0.86      3.16 o
   5   7   8        6.81        4.32      5.12 o
   6   7   8       21.49       29.16      8.51 o
 -11   8   8        0.46      -10.59     11.03 o
 -10   8   8       41.23       33.89      7.39 o
  -9   8   8       61.97       64.58      4.71 o
  -8   8   8        3.59        2.19      2.04 o
  -7   8   8      362.60      312.85      8.92 o
  -6   8   8        0.53       -0.54      1.31 o
  -5   8   8        3.35       -0.36      2.46 o
  -4   8   8        0.00        0.59      3.27 o
  -3   8   8        2.29        4.02      4.48 o
  -2   8   8      111.02      129.49      9.11 o
  -1   8   8      459.31      415.51     11.74 o
   0   8   8      165.63      175.45      7.91 o
   1   8   8      105.36      108.03      7.46 o
   2   8   8       31.77       25.18      3.95 o
   3   8   8        4.25        5.67      3.61 o
   4   8   8       10.56        9.56      3.92 o
   5   8   8        0.05       -1.65      5.60 o
   6   8   8       10.79       22.12      7.60 o
 -11   9   8       54.73       74.14     15.82 o
 -10   9   8        0.00        6.21      7.11 o
  -9   9   8       24.99       33.61      5.42 o
  -8   9   8       30.52       29.69      3.57 o
  -7   9   8        4.19        4.77      1.88 o
  -6   9   8       30.69       34.25      4.41 o
  -5   9   8       56.44       54.87      5.09 o
  -4   9   8       17.34       11.43      4.21 o
  -3   9   8        0.04       -0.76      4.73 o
  -2   9   8       24.53       19.38      5.74 o
  -1   9   8      132.31      142.27      7.37 o
   0   9   8       66.16       58.28      6.68 o
   1   9   8        0.34       -4.14      4.14 o
   2   9   8        5.66        3.58      2.87 o
   3   9   8        0.00        0.25      3.15 o
   4   9   8       10.80       12.70      3.72 o
   5   9   8       26.96       28.50      8.26 o
 -11  10   8        3.23      -12.14     12.14 o
 -10  10   8        8.19        1.98     10.81 o
  -9  10   8        0.67        1.92      4.70 o
  -8  10   8        0.61       -0.07      1.93 o
  -7  10   8       79.27       70.51      3.72 o
  -6  10   8       27.30       23.31      3.54 o
  -5  10   8       17.06       26.21      3.77 o
  -4  10   8       72.62       89.82      6.29 o
  -3  10   8       74.28       82.10      6.85 o
  -2  10   8       43.72       39.06      5.43 o
  -1  10   8      139.05      130.29      6.90 o
   0  10   8      233.12      245.04     11.14 o
   1  10   8      122.93      109.02      8.01 o
   2  10   8       12.51       13.06      4.08 o
   3  10   8       12.65       17.44      5.42 o
   4  10   8        0.33        3.17      5.39 o
   5  10   8        0.30        4.15      5.11 o
 -10  11   8       26.82       21.29     13.26 o
  -9  11   8        1.03       -1.26     12.36 o
  -8  11   8      107.16      118.82     10.24 o
  -7  11   8       42.44       38.26      3.12 o
  -6  11   8      127.86      125.98      6.86 o
  -5  11   8      111.23      105.93      6.62 o
  -4  11   8      105.05      114.38     10.24 o
  -3  11   8        6.17        5.58      5.49 o
  -2  11   8        5.37        8.43      3.81 o
  -1  11   8      118.63      129.81      6.86 o
   0  11   8      311.43      290.28     10.25 o
   1  11   8        9.44        9.92      4.62 o
   2  11   8       25.50       27.46      6.42 o
   3  11   8      174.62      191.10      9.33 o
   4  11   8        1.81        9.37      6.00 o
   5  11   8        3.67        3.17      5.08 o
 -10  12   8       98.97      121.47     19.54 o
  -9  12   8        8.57       -8.88      8.88 o
  -8  12   8       26.22       30.54      8.13 o
  -7  12   8        0.64        2.32      2.51 o
  -6  12   8       16.56       15.59      3.78 o
  -5  12   8        0.99        1.65      2.45 o
  -4  12   8       19.18       26.60      4.86 o
  -3  12   8        1.54        1.17      4.10 o
  -2  12   8       45.80       35.58      4.86 o
  -1  12   8      349.50      375.16     11.23 o
   0  12   8        0.49        1.65      4.40 o
   1  12   8       83.42      100.56      8.52 o
   2  12   8       11.92       12.85      5.05 o
   3  12   8        0.32       -2.28      5.40 o
   4  12   8        3.18        3.79      5.60 o
   5  12   8        1.19        1.41      7.39 o
 -10  13   8       15.07       25.00     13.97 o
  -9  13   8        0.09       -7.62      7.86 o
  -8  13   8       12.12       19.61      6.50 o
  -7  13   8        3.79        2.10      6.14 o
  -6  13   8        9.87        6.79      3.40 o
  -5  13   8       58.98       58.40      3.87 o
  -4  13   8        0.06       -4.14      4.14 o
  -3  13   8      404.28      451.94     39.16 o
  -2  13   8      274.37      273.28     14.19 o
  -1  13   8        8.49        7.47      4.45 o
   0  13   8       41.47       63.78      8.89 o
   1  13   8        0.24       -5.40      5.40 o
   2  13   8      115.07      120.92      8.29 o
   3  13   8        4.60        9.64      5.99 o
   4  13   8       17.81       17.77      5.72 o
   5  13   8        7.90       13.42      6.15 o
 -10  14   8        1.71      -13.33     13.33 o
  -9  14   8        3.64       17.36      8.93 o
  -8  14   8       88.37      114.38     14.15 o
  -7  14   8        6.33        9.44      6.76 o
  -6  14   8       28.06       38.22      6.95 o
  -5  14   8       42.48       32.03      4.24 o
  -4  14   8       21.29       35.05      5.31 o
  -3  14   8       15.90       21.52      5.50 o
  -2  14   8      125.65      110.32     11.92 o
  -1  14   8       23.26       14.39      5.60 o
   0  14   8        0.04        6.03      4.82 o
   1  14   8        4.76        1.78      4.93 o
   2  14   8       51.25       40.32      6.21 o
   3  14   8       45.86       48.05      8.66 o
   4  14   8       38.73       50.79      9.75 o
 -10  15   8       26.94       27.16     15.17 o
  -9  15   8        0.15        9.70      9.72 o
  -8  15   8       24.70       22.80      8.19 o
  -7  15   8        0.04       -4.66      5.55 o
  -6  15   8       12.77       29.74     11.11 o
  -5  15   8       61.58       76.47      8.39 o
  -4  15   8       39.52       41.83      8.07 o
  -3  15   8        2.60        1.80      4.38 o
  -2  15   8        0.01        0.77      3.49 o
  -1  15   8       37.06       66.93      9.78 o
   0  15   8       44.35       41.61      6.38 o
   1  15   8       73.91       70.90      8.09 o
   2  15   8        5.33        9.63      5.52 o
   3  15   8        2.28       -0.12      5.05 o
   4  15   8       20.34       33.18      6.91 o
  -9  16   8        0.45        0.73     12.00 o
  -8  16   8        0.88        5.91      6.81 o
  -7  16   8       21.21       29.79      7.78 o
  -6  16   8        0.06        3.02      7.06 o
  -5  16   8       63.33       86.09      9.41 o
  -4  16   8        9.79        8.62      3.59 o
  -3  16   8        0.13        5.13      3.98 o
  -2  16   8       31.09       30.38      6.14 o
  -1  16   8       13.61       19.23      5.10 o
   0  16   8       13.44       14.15      5.07 o
   1  16   8       49.62       52.80      8.22 o
   2  16   8        0.27       -1.47      5.43 o
   3  16   8       20.48       12.29      6.05 o
   4  16   8       62.67       79.31     18.39 o
  -9  17   8       59.52       82.34     11.34 o
  -8  17   8        5.42       -4.21      7.01 o
  -7  17   8        8.35       14.14      7.39 o
  -6  17   8        2.54        7.87      7.56 o
  -5  17   8        4.48       -1.30      6.30 o
  -4  17   8       43.39       36.68      8.33 o
  -3  17   8        9.02        6.07      4.46 o
  -2  17   8        2.44        5.04      4.28 o
  -1  17   8       38.50       38.16      6.63 o
   0  17   8       29.49       26.40      6.47 o
   1  17   8        3.80        3.62      4.85 o
   2  17   8       41.23       40.37      7.23 o
   3  17   8       48.36       68.72      8.73 o
   4  17   8      107.34      114.43     15.81 o
  -9  18   8        0.43       11.83     10.31 o
  -8  18   8        5.19        1.68      8.66 o
  -7  18   8       15.87       14.78      8.62 o
  -6  18   8       21.02       15.35     10.69 o
  -5  18   8        4.93        5.28      5.99 o
  -4  18   8        8.90       17.07      6.60 o
  -3  18   8        3.48        5.79      3.69 o
  -2  18   8        1.90       -0.63      4.00 o
  -1  18   8        0.16        0.23      6.20 o
   0  18   8        3.52        5.48      6.88 o
   1  18   8        0.00       -1.69      4.62 o
   2  18   8        6.41        1.43      6.11 o
   3  18   8        2.66        0.87      4.82 o
  -8  19   8       20.84       22.20      8.17 o
  -7  19   8        1.76        7.03      8.02 o
  -6  19   8        0.00        6.48      7.36 o
  -5  19   8        1.41        0.92      6.86 o
  -4  19   8        0.17       -6.10      6.10 o
  -3  19   8        0.08        1.66      4.35 o
  -2  19   8        2.33       -2.55      5.51 o
  -1  19   8        7.82       -3.70      4.68 o
   0  19   8        0.77       -0.50      3.82 o
   1  19   8        2.93        1.17      4.23 o
   2  19   8        0.05        2.48      5.86 o
   3  19   8        2.67        3.27      5.58 o
  -8  20   8       28.03       39.43     10.79 o
  -7  20   8       41.61       54.52     10.94 o
  -6  20   8       12.57       12.78      8.07 o
  -5  20   8        1.32       -6.90      7.57 o
  -4  20   8        0.07       -6.24      6.24 o
  -3  20   8       13.19        6.44     13.80 o
  -2  20   8       14.00       20.04      6.16 o
  -1  20   8        3.96        4.46      4.13 o
   0  20   8       43.02       58.29      8.34 o
   1  20   8       14.33       14.17      5.71 o
   2  20   8       10.91        5.05      5.56 o
  -7  21   8       24.59       32.18     12.00 o
  -6  21   8       14.33       17.90     10.49 o
  -5  21   8       33.81       39.10      8.49 o
  -4  21   8        2.06       -0.94      6.40 o
  -3  21   8        2.48        3.07      8.09 o
  -2  21   8        9.42        9.51      5.26 o
  -1  21   8        7.84        9.47      3.93 o
   0  21   8       24.00       28.55      5.20 o
   1  21   8        5.09        0.86      4.19 o
   2  21   8        0.26       -0.95      5.02 o
  -7  22   8       23.85       -2.03     10.10 o
  -6  22   8       12.09        8.49     12.10 o
  -5  22   8        0.17        2.62      8.54 o
  -4  22   8        5.63        4.80      5.73 o
  -3  22   8        4.55        1.87      8.55 o
  -2  22   8        5.96       10.27      8.63 o
  -1  22   8        3.06        0.95      3.62 o
   0  22   8       27.91       20.76      5.45 o
   1  22   8       24.59       25.49      6.38 o
  -6  23   8       11.51        7.91      9.37 o
  -5  23   8        0.61        7.12      9.20 o
  -4  23   8        4.29       -6.62      7.23 o
  -3  23   8        5.29        1.03      8.11 o
  -2  23   8        8.26        7.51      9.90 o
  -1  23   8        5.36        5.43      4.41 o
   0  23   8        7.38        4.71      4.23 o
  -5  24   8        5.10       16.34     15.70 o
  -4  24   8        0.26       -2.93      6.97 o
  -3  24   8        4.72       11.51      9.47 o
  -2  24   8        5.24       12.94      9.09 o
  -1  24   8        1.28        0.08      6.71 o
 -10   1   9        3.75        5.07      3.66 o
  -9   1   9        1.46        2.75      4.13 o
  -8   1   9       16.57       12.82      2.83 o
  -7   1   9       82.61       93.33      5.23 o
  -6   1   9        1.82        3.12      2.47 o
  -5   1   9        1.94       -0.71      2.64 o
  -4   1   9       33.55       36.37      8.40 o
  -3   1   9       23.68       21.92      8.03 o
  -2   1   9       48.02       39.57      4.47 o
  -1   1   9        0.35       -1.17      3.35 o
   0   1   9        0.29       -2.60      2.85 o
   1   1   9       38.98       39.81      4.35 o
   2   1   9       80.84       76.34      5.74 o
   3   1   9        9.02        7.80      4.10 o
   4   1   9        0.47        2.60      4.80 o
 -10   2   9        9.29        5.69      3.91 o
  -9   2   9        9.39        3.57      4.42 o
  -8   2   9        4.89        3.78      2.49 o
  -7   2   9       32.93       46.86      4.49 o
  -6   2   9        2.68        1.46      2.26 o
  -5   2   9       12.93       16.02      3.25 o
  -4   2   9        8.51        5.58      6.78 o
  -3   2   9        0.03       -4.99      7.87 o
  -2   2   9        5.74        0.49      4.23 o
  -1   2   9       18.55       13.71      2.97 o
   0   2   9       77.00       90.66      5.87 o
   1   2   9       11.64        6.97      3.16 o
   2   2   9        3.60        3.14      3.77 o
   3   2   9        3.16       -1.12      3.15 o
   4   2   9        0.00        2.17      4.01 o
 -10   3   9        0.01        1.67      4.43 o
  -9   3   9        0.31        1.55      3.42 o
  -8   3   9        0.01        1.01      2.46 o
  -7   3   9        4.68        3.62      2.78 o
  -6   3   9       12.99       13.51      3.57 o
  -5   3   9       14.86        8.10      3.08 o
  -4   3   9        0.06       -2.06      5.07 o
  -3   3   9       27.98       24.34      6.70 o
  -2   3   9        1.50        6.31      3.97 o
  -1   3   9       11.21        6.16      2.45 o
   0   3   9        0.42        4.10      2.96 o
   1   3   9       38.04       38.94      5.05 o
   2   3   9       18.93       15.05      4.18 o
   3   3   9        2.31        3.45      3.28 o
   4   3   9        1.18        2.76      3.96 o
 -10   4   9       43.72       25.90      4.34 o
  -9   4   9        0.23       -0.14      3.46 o
  -8   4   9       31.48       13.72      2.99 o
  -7   4   9        8.48        7.77      2.75 o
  -6   4   9       54.78       54.46      5.87 o
  -5   4   9        0.09        5.22      3.79 o
  -4   4   9        1.07        3.48      6.43 o
  -3   4   9        8.39       10.79      6.01 o
  -2   4   9        0.00        8.18      5.02 o
  -1   4   9        4.41       11.51      5.30 o
   0   4   9       27.64       38.62      2.96 o
   1   4   9      101.01      104.76      6.62 o
   2   4   9      105.60      116.42      6.40 o
   3   4   9        4.18        1.31      3.22 o
   4   4   9        5.00        5.88      4.18 o
 -10   5   9       23.89       16.82      4.96 o
  -9   5   9      137.50      143.49      8.12 o
  -8   5   9       59.73       63.89      5.19 o
  -7   5   9        0.36        1.25      2.28 o
  -6   5   9        0.95        5.44      5.02 o
  -5   5   9        4.59        3.89      3.98 o
  -4   5   9      109.17      103.66     11.13 o
  -3   5   9       34.81       28.12      5.28 o
  -2   5   9       72.66       83.46      9.88 o
  -1   5   9        3.49        4.92      4.05 o
   0   5   9       15.11        9.33      2.45 o
   1   5   9       16.07       15.04      5.12 o
   2   5   9       40.01       39.33      6.74 o
   3   5   9       16.38       17.27      5.87 o
   4   5   9        6.94       14.51      6.72 o
 -10   6   9        2.03        7.61      8.01 o
  -9   6   9        4.79        6.13      5.04 o
  -8   6   9        0.09       -2.64      3.30 o
  -7   6   9       20.86       19.62      4.03 o
  -6   6   9       13.52        8.90      3.26 o
  -5   6   9      135.58      135.54     12.80 o
  -4   6   9       29.93       20.35     11.01 o
  -3   6   9       40.00       30.24      4.91 o
  -2   6   9       97.66      110.58      7.40 o
  -1   6   9        8.26        8.48      3.99 o
   0   6   9        8.63        3.04      5.88 o
   1   6   9        3.83        2.96      4.41 o
   2   6   9        5.08        8.05      5.72 o
   3   6   9        0.33        2.16      6.58 o
   4   6   9        5.32        1.69      5.66 o
 -10   7   9       16.63       19.49     10.44 o
  -9   7   9        3.39        4.43      3.41 o
  -8   7   9       75.43       67.24      6.16 o
  -7   7   9      103.61      104.58      5.50 o
  -6   7   9       21.75        9.57      4.04 o
  -5   7   9       13.73       12.43      4.25 o
  -4   7   9       39.62       35.52      5.60 o
  -3   7   9        2.28        9.06      6.12 o
  -2   7   9        8.68        9.46      4.36 o
  -1   7   9      149.76      157.73      7.66 o
   0   7   9        1.54       -0.56      4.61 o
   1   7   9        4.54        4.89      6.03 o
   2   7   9        5.39        4.61      5.19 o
   3   7   9        3.42        4.23      5.71 o
   4   7   9        1.89        0.83      4.82 o
 -10   8   9       18.81       30.88     10.02 o
  -9   8   9        4.23        1.91     10.81 o
  -8   8   9       21.20       21.60      3.90 o
  -7   8   9        8.78       15.71      3.66 o
  -6   8   9       42.34       46.58      5.02 o
  -5   8   9        0.00        5.40      3.96 o
  -4   8   9        1.34       -0.53      5.18 o
  -3   8   9       10.76        9.30      4.98 o
  -2   8   9       66.09       74.04      5.79 o
  -1   8   9        2.93        5.87      4.80 o
   0   8   9       73.04       71.83      7.54 o
   1   8   9       46.10       38.75      7.72 o
   2   8   9       19.08       18.58      6.20 o
   3   8   9        6.46        1.56      4.60 o
   4   8   9       24.63       17.19      5.86 o
 -10   9   9       52.72       55.54     25.92 o
  -9   9   9        0.00        6.97      8.82 o
  -8   9   9        0.58        2.70      3.47 o
  -7   9   9        7.97        5.24      3.70 o
  -6   9   9       10.30        5.82      4.23 o
  -5   9   9       13.14       24.19      5.70 o
  -4   9   9      139.32      158.70      8.80 o
  -3   9   9       26.04       35.12      7.18 o
  -2   9   9       53.00       62.09      6.37 o
  -1   9   9      277.31      258.59     10.16 o
   0   9   9        6.07        4.76      5.39 o
   1   9   9        7.59        4.00      5.19 o
   2   9   9       58.61       46.49      7.61 o
   3   9   9       18.34       14.54      5.86 o
  -9  10   9        5.59        8.48      6.11 o
  -8  10   9        0.32        2.61      6.43 o
  -7  10   9        6.63       11.07      3.72 o
  -6  10   9       12.33       10.21      4.46 o
  -5  10   9      109.66      119.08      6.91 o
  -4  10   9       13.86       20.08      6.56 o
  -3  10   9      128.96      134.11      8.48 o
  -2  10   9      113.30      101.23      6.64 o
  -1  10   9       86.90       97.57      7.65 o
   0  10   9        2.23       -4.86      4.88 o
   1  10   9        0.46        2.63      5.77 o
   2  10   9        7.41        4.95      5.29 o
   3  10   9        0.17       -3.05      4.76 o
  -9  11   9       78.54       83.62      9.37 o
  -8  11   9        0.96       -3.08      8.19 o
  -7  11   9        4.77        2.26      6.63 o
  -6  11   9        4.51        0.92      2.96 o
  -5  11   9        4.64       10.35      5.32 o
  -4  11   9        0.26       -6.02      7.00 o
  -3  11   9       10.39       15.60      5.07 o
  -2  11   9      112.59      126.61      8.23 o
  -1  11   9       31.45       22.67      5.57 o
   0  11   9      127.22      153.51     10.14 o
   1  11   9       61.57       58.81      6.74 o
   2  11   9       11.34       14.81      6.51 o
   3  11   9        3.09        5.85      5.34 o
  -9  12   9        3.65        2.76      6.34 o
  -8  12   9       13.27        5.35      6.07 o
  -7  12   9        1.67        1.33      6.71 o
  -6  12   9       95.54      115.19     14.38 o
  -5  12   9       69.39       84.50      5.54 o
  -4  12   9      131.08      140.42      8.61 o
  -3  12   9      204.08      228.24     17.06 o
  -2  12   9       65.55       65.61      7.06 o
  -1  12   9       16.42       16.87      6.29 o
   0  12   9        4.27        5.80      5.09 o
   1  12   9       51.80       71.33     14.47 o
   2  12   9       20.04       14.81      6.05 o
   3  12   9        0.23        3.57      5.65 o
  -9  13   9       12.99       16.25      7.80 o
  -8  13   9        6.26       23.21      9.47 o
  -7  13   9       11.06       22.34      6.94 o
  -6  13   9       31.96       25.30      7.45 o
  -5  13   9       17.93       18.13      4.80 o
  -4  13   9        6.60        9.92      5.27 o
  -3  13   9        7.77        5.97      4.52 o
  -2  13   9       56.15       65.52      7.82 o
  -1  13   9        0.02        4.94      4.84 o
   0  13   9       22.97       21.36      6.79 o
   1  13   9        1.70        3.94      4.98 o
   2  13   9        4.90       10.54      6.47 o
   3  13   9        6.01        5.48      9.30 o
  -8  14   9        1.79        0.84      5.91 o
  -7  14   9       24.28       23.14      6.62 o
  -6  14   9        3.50        0.21      7.79 o
  -5  14   9       29.54       16.18      4.44 o
  -4  14   9       23.92       26.97      6.14 o
  -3  14   9       31.58       39.65      6.94 o
  -2  14   9       12.27       15.21      5.21 o
  -1  14   9      140.41      153.94     10.54 o
   0  14   9       46.31       49.12     10.14 o
   1  14   9        3.31        5.86      6.03 o
   2  14   9       10.69       17.09      7.52 o
  -8  15   9        5.41        4.96      6.62 o
  -7  15   9        9.11        6.87      6.03 o
  -6  15   9       18.39       32.85      8.70 o
  -5  15   9        6.62        1.68      5.51 o
  -4  15   9       33.39       53.87      5.76 o
  -3  15   9        0.08        3.94      5.50 o
  -2  15   9        0.41       -3.59      5.37 o
  -1  15   9       10.71       10.17      4.86 o
   0  15   9        3.08       11.20      5.89 o
   1  15   9      123.96      154.34     10.54 o
   2  15   9        0.94        7.35      5.44 o
  -8  16   9        8.20       -7.97      9.70 o
  -7  16   9        0.18        4.12      6.01 o
  -6  16   9       29.16       21.99      7.04 o
  -5  16   9        0.06       -5.27      6.03 o
  -4  16   9        6.26        3.72      6.40 o
  -3  16   9        0.22        3.42      4.74 o
  -2  16   9       29.06       26.73      5.68 o
  -1  16   9       58.95       73.84      7.73 o
   0  16   9       18.18       12.87      5.10 o
   1  16   9       19.23       19.50      6.54 o
  -7  17   9        0.61        4.74      6.21 o
  -6  17   9        0.39        6.32      7.17 o
  -5  17   9        0.60       12.13     11.31 o
  -4  17   9       29.93       26.27      8.55 o
  -3  17   9       48.78       77.48      7.40 o
  -2  17   9       77.01       84.65      9.89 o
  -1  17   9        2.87        3.92      4.34 o
   0  17   9       15.23       16.88      9.37 o
   1  17   9        1.30       -5.30      5.30 o
  -6  18   9        7.15       -0.94      7.35 o
  -5  18   9       10.36       14.51     12.62 o
  -4  18   9       29.09       38.16      8.62 o
  -3  18   9        7.51        5.64      9.70 o
  -2  18   9        0.68        3.08      7.68 o
  -1  18   9       55.81       52.95      6.38 o
   0  18   9       42.89       54.16      6.49 o
  -6  19   9        7.31       -3.63      7.80 o
  -5  19   9        2.05        9.88      6.91 o
  -4  19   9        8.29        7.77      7.12 o
  -3  19   9        4.39       10.71      9.34 o
  -2  19   9       21.10       18.27      6.37 o
  -1  19   9       13.26       15.28      5.64 o
   0  19   9        0.49       -5.72      5.72 o
  -5  20   9        5.62       18.79      9.39 o
  -4  20   9        2.08        4.97      7.04 o
  -3  20   9        2.94        0.85      8.13 o
  -2  20   9        6.62        5.10      6.11 o
  -1  20   9        9.00        7.04      4.74 o
  -9   0  10        3.21       -2.15      5.17 o
  -8   0  10       51.55       59.56      8.23 o
  -7   0  10      106.45      121.00     12.60 o
  -6   0  10        0.26        3.77      6.91 o
  -5   0  10        6.30        4.90      6.97 o
  -4   0  10       51.92       54.32     12.00 o
  -3   0  10       53.65       50.32     12.53 o
  -2   0  10       23.65       16.55     17.03 o
  -1   0  10       31.23       35.69     16.35 o
   0   0  10       83.41       98.99     12.12 o
   1   0  10        0.00        0.77      9.15 o
   2   0  10      282.40      328.83     27.37 o
  -9   1  10       17.13        4.89      9.21 o
  -8   1  10       19.41       12.17      4.03 o
  -7   1  10        0.72       -1.76      3.38 o
  -6   1  10        1.54        6.09      4.07 o
  -5   1  10        4.67        6.41      4.62 o
  -4   1  10        0.24        8.76     13.04 o
  -3   1  10        5.00       -0.35      5.84 o
  -2   1  10       18.26        7.72      6.88 o
  -1   1  10       31.97       39.48      7.95 o
   0   1  10        7.87        4.13      4.37 o
   1   1  10        2.49       -1.63      3.71 o
   2   1  10       27.51       40.25      6.93 o
  -8   2  10        3.93        0.49      3.10 o
  -7   2  10       16.28       11.96      3.88 o
  -6   2  10       26.06       33.30      6.73 o
  -5   2  10        0.20       -0.81      5.78 o
  -4   2  10       30.34       32.29      9.66 o
  -3   2  10        7.97       11.19      6.82 o
  -2   2  10        1.20        1.31      3.67 o
  -1   2  10       13.89       14.79      6.38 o
   0   2  10       16.66       12.75      4.44 o
   1   2  10       15.95       16.96      4.57 o
   2   2  10       14.05       16.31      6.45 o
  -8   3  10        0.03       -3.06      3.06 o
  -7   3  10       67.45       60.96      4.97 o
  -6   3  10      122.68      115.59      6.37 o
  -5   3  10      107.15      109.13      7.05 o
  -4   3  10       13.27       10.12      6.46 o
  -3   3  10       13.16        5.77      6.34 o
  -2   3  10        4.91        8.04      4.77 o
  -1   3  10        1.55        4.78      4.77 o
   0   3  10       12.37        5.53      4.60 o
   1   3  10       26.30       19.24      6.13 o
   2   3  10       17.84        8.80      6.49 o
  -8   4  10        5.78        3.44      3.46 o
  -7   4  10        2.82        1.41      3.31 o
  -6   4  10        2.34       -2.28      3.26 o
  -5   4  10       22.83       26.02      5.73 o
  -4   4  10      126.40      139.56     10.75 o
  -3   4  10        7.01        0.24      8.78 o
  -2   4  10        9.46        6.50      5.46 o
  -1   4  10       20.50       23.78      5.12 o
   0   4  10        1.06       -2.46      4.44 o
   1   4  10        0.97       -3.45      4.94 o
   2   4  10       13.48       13.32     11.30 o
  -8   5  10        1.87        0.01      2.89 o
  -7   5  10       87.54       99.80     12.96 o
  -6   5  10        2.71        1.61      3.48 o
  -5   5  10       14.78       10.00      5.69 o
  -4   5  10        0.12       -1.19      6.71 o
  -3   5  10        2.58        3.11      7.65 o
  -2   5  10       83.39       79.11      6.53 o
  -1   5  10       46.90       51.58      9.14 o
   0   5  10       80.33       97.35      8.98 o
   1   5  10        2.35        6.72      5.89 o
  -8   6  10        0.85        5.52      3.62 o
  -7   6  10        0.61       -0.26      3.13 o
  -6   6  10        0.00       -0.97      2.91 o
  -5   6  10        7.32        9.48      6.12 o
  -4   6  10       23.70       25.11      8.00 o
  -3   6  10       75.40       66.92      9.24 o
  -2   6  10        0.34        3.10      5.30 o
  -1   6  10       16.55       20.84      5.02 o
   0   6  10        7.51        6.33      5.33 o
   1   6  10       58.41       55.91      9.58 o
  -8   7  10        0.76        6.11      3.88 o
  -7   7  10        0.31        1.72      3.09 o
  -6   7  10       33.67       33.37      5.41 o
  -5   7  10       17.44       21.07      6.26 o
  -4   7  10        0.11        2.48      5.98 o
  -3   7  10       10.60        7.18      4.83 o
  -2   7  10        4.45       -2.27      4.68 o
  -1   7  10        5.66        8.55      5.21 o
   0   7  10        4.85        2.64      5.13 o
   1   7  10       15.38       19.28      6.54 o
  -8   8  10        2.59        7.31      5.53 o
  -7   8  10        0.57        3.66      3.27 o
  -6   8  10       17.02       18.48      5.47 o
  -5   8  10       31.85       29.62      7.48 o
  -4   8  10       58.77       45.10      6.82 o
  -3   8  10        1.80       -2.92      5.64 o
  -2   8  10        5.06        3.32      5.47 o
  -1   8  10        3.54        1.72      4.94 o
   0   8  10        3.09        1.74      5.51 o
   1   8  10        1.27       -1.44      5.43 o
  -7   9  10       16.70       22.29      4.10 o
  -6   9  10       20.32       25.91      4.58 o
  -5   9  10        0.10       -3.91      7.52 o
  -4   9  10       25.16       21.96      7.30 o
  -3   9  10        4.22        3.25      5.19 o
  -2   9  10       78.13       65.86     12.71 o
  -1   9  10        2.51       -0.41      5.33 o
   0   9  10        0.16       -0.60      5.24 o
   1   9  10        0.00       -1.39      6.93 o
  -7  10  10        1.58       -1.25      4.94 o
  -6  10  10       26.59       30.31      6.29 o
  -5  10  10       22.47       22.15      7.19 o
  -4  10  10        0.33        0.96      4.63 o
  -3  10  10       10.20       10.58      5.31 o
  -2  10  10      147.48      152.76     19.73 o
  -1  10  10       39.45       25.52      7.11 o
   0  10  10        2.15        1.93      6.25 o
  -7  11  10      111.64      110.54     18.62 o
  -6  11  10        0.25       -5.73      5.73 o
  -5  11  10       22.06       21.88      5.64 o
  -4  11  10       21.28       24.33      6.67 o
  -3  11  10        2.77       -0.51      5.04 o
  -2  11  10        1.31       11.65      5.19 o
  -1  11  10       64.17       54.65      7.97 o
   0  11  10       12.15        5.07      7.85 o
  -6  12  10        0.18       -0.49      6.45 o
  -5  12  10        6.16        1.68      3.95 o
  -4  12  10        9.36        2.10      5.78 o
  -3  12  10        8.57       12.39      6.20 o
  -2  12  10       26.01       17.97      5.97 o
  -1  12  10       38.12       31.66      7.19 o
   0  12  10        0.26       -0.16      9.49 o
  -6  13  10        1.15       -0.74      5.78 o
  -5  13  10       47.32       65.38     19.76 o
  -4  13  10        0.49        2.03      4.87 o
  -3  13  10       46.49       61.88     11.82 o
  -2  13  10       64.58       64.14      7.52 o
  -1  13  10        0.49        5.60      7.38 o
  -5  14  10        3.97       16.95     11.88 o
  -4  14  10       71.78       56.69      9.81 o
  -3  14  10       90.07       98.14      9.50 o
  -2  14  10       11.04        0.98      4.65 o
  -4  15  10        7.51        5.20      9.24 o
  -3  15  10        0.43       -3.51      6.48 o
 
